# Supplementary material for: Maternal Vitamin and Mineral Supplementation and Rate of Maternal Weight Gain Affects Placental Expression of Energy Metabolism and Transport-Related Genes
Source: Genes (Basel). 2021 Mar 9;12(3):385. doi: 10.3390/genes12030385 (PMC8001966; doi:10.3390/genes12030385)
Supplement: Supplementary file 1 [file genes-12-00385-s001.zip]

Archive with 4 entries (4 files):
- Supplementary Table S1_Nutrient composition of total mixed ration and supplements provided to beef heifers.xlsx
- Supplementary Table S2_Caruncular and cotyledonary RNA sequencing summary and mapping statistics.xlsx
- Supplementary Table S3_Supplementary information related to the differentially expressed genes, biological processes, and pathways from caruncular tissue.xlsx
- Supplementary Table S4_Supplementary information related to the differentially expressed genes, biological processes, and pathways from cotyledonary tissue.xlsx
