# Supplementary material for: Maternal Vitamin and Mineral Supplementation and Rate of Maternal Weight Gain Affects Placental Expression of Energy Metabolism and Transport-Related Genes
Source: Genes (Basel). 2021 Mar 9;12(3):385. doi: 10.3390/genes12030385 (PMC8001966; doi:10.3390/genes12030385)
Supplement: Supplementary file 1 [file genes-12-00385-s001.zip › Supplementary Table S1_Nutrient composition of total mixed ration and supplements provided to beef heifers.xlsx]

## Sheet: Description
Maternal Vitamin and Mineral Supplementation and Rate of Maternal Weight Gain Affects Placental Expression of Energy Metabolism and Transport-related Genes
Wellison J. S. Diniz1,*, Lawrence P. Reynolds1, Pawel P. Borowicz1, Alison K. Ward1, Kevin K. Sedivec2, Kacie L. McCarthy3, Cierrah J. Kassetas1, Friederike Baumgaertner1, James D. Kirsch1, Sheri T. Dorsam1, Tammi L. Neville1, J. Chris Forcherio4, Ronald Scott4, Joel S. Caton1 and Carl R. Dahlen1
1Department of Animal Sciences, and Center for Nutrition and Pregnancy, North Dakota State University, Fargo, ND, 58102; w.dasilvadiniz@ndsu.edu (W.J.S.D.); larry.reynolds@ndsu.edu (L.P.R.); pawel.borowicz@ndsu.edu (P.P.B.); alison.ward@ndsu.edu (A.K.W.); cierrah.kassetas@usda.gov (C.J.K.); friederike.baumgrtne@ndsu.edu (F.B.); james.kirsch@ndsu.edu (J.D.K.); sheri.dorsam@ndsu.edu (S.T.D.); tammi…
Data Description
Tab. 1	Nutrient composition of vitamin mineral (VTM) supplement provided to beef heifers; company guaranteed analysis.
Tab. 2	Nutrient composition of total mixed ration and supplements provided to beef heifers.

## Sheet: Tab. 1
Nutrient composition of vitamin mineral (VTM) supplement provided to beef heifers; company guaranteed analysis.
Item	Assurance levels
Minerals1	Min	Max
Calcium, g/kg of DM	135	162
Phosphorus, g/kg of DM	75	-
Sodium Chloride, g/kg of DM	180	216
Magnesium, g/kg of DM	10	-
Potassium, g/kg of DM	10	-
Manganese, mg/kg of DM	3600	-
Cobalt, mg/kg of DM	12	-
Copper, mg/kg of DM	1200	-
Iodine, mg/kg of DM	60	-
Selenium, mg/kg of DM	27	-
Zinc, mg/kg of DM	3600	-
Vitamins, IU/kg of DM
A	661500
D	66150
E	661.5
1Purina® Wind and Rain® Storm® All Season 7.5 Complete Mineral (Land O’Lakes, Inc., Arden Hills, MN); Ingredients: Dicalcium Phosphate, Monocalcium Phosphate, Processed Grain By-Products, Plant Protein Products, Calcium Carbonate, Molasses Products, Salt, Mineral Oil, Potassium Chloride, Magnesium Oxide, Ferric Oxide, Vitamin E Supplement, Vitamin A Supplement, Lignin Sulfonate, Cobalt Carbonate,…

## Sheet: Tab. 2
Nutrient composition of total mixed ration and supplements provided to beef heifers
Chemical Composition	Total Mixed Ration1	Supplements
		NoVTM2	VTM3	Protein/Energy4
Dry Matter, %	53	86.6	89.6	87.7
Ash, % DM	11.5	5.3	25.1	2.4
Crude Protein, % DM	9.9	15.6	14.8	17.5
Neutral Detergent Fiber, % DM	65.9	41.9	27.6	19.4
Ether Extract, % DM	1.5	-	-	9.1
Non-Fiber Carbohydrates, % DM	11.1	37.2	32.5	51.6
Mineral Content
Calcium, g/kg DM	5.74	2.47	50.62	0.3
Phosphorus, g/kg DM	2.05	8.94	22.82	4.59
Sodium, g/kg DM	0.26	0.12	19.44	0.24
Magnesium, g/kg DM	2.83	4.47	5.2	1.96
Potassium, g/kg DM	15.81	14.22	13.15	6.05
Sulfur, g/kg DM	2.25	2.41	4.84	2.57
Manganese, mg/kg DM	121.2	103.9	953.4	26
Cobalt, mg/kg DM	0.36	0.14	3.38	0.05
Copper, mg/kg DM	4.8	13.7	285.8	3.6
Selenium, mg/kg DM	0.3	0.4	7	0.3
Zinc, mg/kg DM	28.4	130.2	1051.8	35
1Proportion of ingredients: prairie grass hay (55%), corn silage (38%), and dried distillers grains plus solubles (7%). 2NoVTM: No vitamin mineral supplement was a pelleted product fed at a 0.45 kg/heifer/day with no added vitamin and mineral supplement. 3VTM: Vitamin mineral supplement was a pelleted product fed at a 0.45 kg/heifer/day(consisting of 113 g of a mineral and vitamin supplement, for…
