# Supplementary material for: Maternal Vitamin and Mineral Supplementation and Rate of Maternal Weight Gain Affects Placental Expression of Energy Metabolism and Transport-Related Genes
Source: Genes (Basel). 2021 Mar 9;12(3):385. doi: 10.3390/genes12030385 (PMC8001966; doi:10.3390/genes12030385)
Supplement: Supplementary file 1 [file genes-12-00385-s001.zip › Supplementary Table S2_Caruncular and cotyledonary RNA sequencing summary and mapping statistics.xlsx]

## Sheet: Description
Maternal Vitamin and Mineral Supplementation and Rate of Maternal Weight Gain Affects Placental Expression of Energy Metabolism and Transport-related Genes
Wellison J. S. Diniz1,*, Lawrence P. Reynolds1, Pawel P. Borowicz1, Alison K. Ward1, Kevin K. Sedivec2, Kacie L. McCarthy3, Cierrah J. Kassetas1, Friederike Baumgaertner1, James D. Kirsch1, Sheri T. Dorsam1, Tammi L. Neville1, J. Chris Forcherio4, Ronald Scott4, Joel S. Caton1 and Carl R. Dahlen1
1Department of Animal Sciences, and Center for Nutrition and Pregnancy, North Dakota State University, Fargo, ND, 58102; w.dasilvadiniz@ndsu.edu (W.J.S.D.); larry.reynolds@ndsu.edu (L.P.R.); pawel.borowicz@ndsu.edu (P.P.B.); alison.ward@ndsu.edu (A.K.W.); cierrah.kassetas@usda.gov (C.J.K.); friederike.baumgrtne@ndsu.edu (F.B.); james.kirsch@ndsu.edu (J.D.K.); sheri.dorsam@ndsu.edu (S.T.D.); tammi…
Data Description
Tab1.	Caruncular RNA sequencing summary and mapping statistics.
Tab2.	Cotyledonary RNA sequencing summary and mapping statistics.

## Sheet: Tab. 1
Caruncular RNA sequencing summary and mapping statistics
Sample ID	M Seqs	M Aligned	% Aligned	Group
CA15	21.2	20.6	0.972	NoVTM_LG
CA16	22	21.5	0.974	NoVTM_LG
CA23	21.1	20.5	0.971	NoVTM_LG
CA25	22.1	21.5	0.973	NoVTM_LG
CA34	22.2	21.6	0.97	NoVTM_LG
CA37	21.3	20.5	0.965	NoVTM_LG
CA52	22.8	22.1	0.97	NoVTM_LG
CA22	20.1	19.6	0.972	NoVTM_MG
CA24	23	22.4	0.972	NoVTM_MG
CA28	22.2	21.5	0.971	NoVTM_MG
CA31	21.8	21.1	0.969	NoVTM_MG
CA35	20.8	20.2	0.971	NoVTM_MG
CA7	22.1	21.3	0.963	NoVTM_MG
CA74	21.6	21.1	0.973	NoVTM_MG
CA18	21.5	20.9	0.972	VTM_LG
CA29	21.3	20.7	0.972	VTM_LG
CA36	21	20.2	0.962	VTM_LG
CA46	22	21.3	0.967	VTM_LG
CA59	22.3	21.6	0.969	VTM_LG
CA60	21.9	21.3	0.972	VTM_LG
CA65	22.1	21.3	0.967	VTM_LG
CA75	21	20.4	0.971	VTM_LG
CA13	21.4	20.7	0.97	VTM_MG
CA20	23.1	22.4	0.972	VTM_MG
CA44	19.5	18.7	0.957	VTM_MG
CA45	21.5	20.9	0.972	VTM_MG
CA47	19.6	19.1	0.972	VTM_MG
CA48	22.8	22	0.966	VTM_MG
CA76	20.4	19.8	0.969	VTM_MG
Average	21.5759	20.9241	0.969517

## Sheet: Tab. 2
Cotyledonary RNA sequencing summary and mapping statistics
Sample ID	M Seqs	M Aligned	% Aligned	Group
CO15	23.2	22.4	0.963	NoVTM_LG
CO16	23	22.2	0.964	NoVTM_LG
CO23	27.2	26	0.956	NoVTM_LG
CO25	25.3	24.4	0.967	NoVTM_LG
CO34	24.9	24.2	0.968	NoVTM_LG
CO37	23.5	22.7	0.968	NoVTM_LG
CO52	21.4	20.7	0.968	NoVTM_LG
CO68	23.1	22.4	0.97	NoVTM_LG
CO22	22.5	21.8	0.97	NoVTM_MG
CO24	24.2	23.1	0.958	NoVTM_MG
CO28	25.7	23.8	0.924	NoVTM_MG
CO3	21.1	20.6	0.975	NoVTM_MG
CO31	26	25.1	0.966	NoVTM_MG
CO35	23.7	22.8	0.965	NoVTM_MG
CO43	21.8	21.2	0.97	NoVTM_MG
CO7	25.9	24.9	0.963	NoVTM_MG
CO18	23.6	21.1	0.895	VTM_LG
CO36	25.4	24.6	0.968	VTM_LG
CO41	27	26.1	0.965	VTM_LG
CO46	20.5	19.8	0.968	VTM_LG
CO59	21.9	21.1	0.966	VTM_LG
CO60	21.9	21.1	0.964	VTM_LG
CO65	21.6	20.9	0.966	VTM_LG
CO13	24.4	23.5	0.961	VTM_MG
CO20	22.9	22.2	0.967	VTM_MG
CO44	23.7	22.9	0.966	VTM_MG
CO45	26.4	25.5	0.967	VTM_MG
CO47	24.9	24.1	0.967	VTM_MG
CO48	25.2	24.4	0.968	VTM_MG
CO67	21.3	20.4	0.959	VTM_MG
CO76	23	22.3	0.967	VTM_MG
Average	23.7484	22.8484	0.962226
