# Supplementary material for: Maternal Vitamin and Mineral Supplementation and Rate of Maternal Weight Gain Affects Placental Expression of Energy Metabolism and Transport-Related Genes
Source: Genes (Basel). 2021 Mar 9;12(3):385. doi: 10.3390/genes12030385 (PMC8001966; doi:10.3390/genes12030385)
Supplement: Supplementary file 1 [file genes-12-00385-s001.zip › Supplementary Table S3_Supplementary information related to the differentially expressed genes, biological processes, and pathways from caruncular tissue.xlsx]

## Sheet: Description
Maternal Vitamin and Mineral Supplementation and Rate of Maternal Weight Gain Affects Placental Expression of Energy Metabolism and Transport-related Genes
Wellison J. S. Diniz1,*, Lawrence P. Reynolds1, Pawel P. Borowicz1, Alison K. Ward1, Kevin K. Sedivec2, Kacie L. McCarthy3, Cierrah J. Kassetas1, Friederike Baumgaertner1, James D. Kirsch1, Sheri T. Dorsam1, Tammi L. Neville1, J. Chris Forcherio4, Ronald Scott4, Joel S. Caton1 and Carl R. Dahlen1
1Department of Animal Sciences, and Center for Nutrition and Pregnancy, North Dakota State University, Fargo, ND, 58102; w.dasilvadiniz@ndsu.edu (W.J.S.D.); larry.reynolds@ndsu.edu (L.P.R.); pawel.borowicz@ndsu.edu (P.P.B.); alison.ward@ndsu.edu (A.K.W.); cierrah.kassetas@usda.gov (C.J.K.); friederike.baumgrtne@ndsu.edu (F.B.); james.kirsch@ndsu.edu (J.D.K.); sheri.dorsam@ndsu.edu (S.T.D.); tammi…
Data Description
Tab 1.	Differentially expressed genes between NoVTM_MG vs. NoVTM_LG groups from caruncular tissue.
Tab. 2.	Differentially expressed genes between VTM_MG vs. NoVTM_LG groups from caruncular tissue.
Tab. 3.	Differentially expressed genes between VTM_MG vs. NoVTM_MG groups from caruncular tissue.
Tab. 4.	Differentially expressed genes between VTM_MG vs. VTM_LG groups from caruncular tissue.
Tab. 5.	Differentially expressed genes between VTM_LG vs. NoVTM_LG groups from caruncular tissue.
Tab. 6.	Differentially expressed genes between VTM_LG vs. NoVTM_MG groups from caruncular tissue.
Tab. 7.	Over-represented biological processes and pathways of differentially expressed genes between VTM_MG vs. NoVTM_MG groups from caruncular tissue.
Tab. 8.	Over-represented biological processes and pathways of differentially expressed genes between VTM_MG vs. VTM_LG groups from caruncular tissue.
Tab. 9.	Over-represented biological processes and pathways of differentially expressed genes between VTM_LG vs. NoVTM_MG groups from caruncular tissue.

## Sheet: Tab. 1
Differentaily expressed genes between NoVTM_MG vs. NoVTM_LG groups from caruncular tissue
Ensembl ID	Ensembl Gene	Status	baseMean	log2FoldChange	lfcSE	stat	pvalue	padj
ENSBTAG00000019067	TMC8	Up	154.161	0.840746	0.159486	5.2716	1.35242e-07	0.00161845
ENSBTAG00000012761	PTK7	Down	1096.59	-0.304041	0.0619906	-4.90462	9.36077e-07	0.00373401
ENSBTAG00000046346	PACS2	Down	514.325	-0.79777	0.160157	-4.98118	6.31965e-07	0.00373401
ENSBTAG00000003958	TMEM220	Up	383.83	0.962093	0.203037	4.73851	2.15293e-06	0.00515283
ENSBTAG00000017670		Up	84.631	1.67706	0.351962	4.76488	1.88962e-06	0.00515283
ENSBTAG00000009881	ENTPD6	Down	524.589	-0.504295	0.11557	-4.36356	1.27964e-05	0.0255224
ENSBTAG00000047133		Up	192.089	0.446229	0.104606	4.26581	1.99175e-05	0.0340503
ENSBTAG00000018661	TMC6	Up	623.844	0.392982	0.0949464	4.13899	3.48833e-05	0.0463832
ENSBTAG00000055240		Up	94.1674	3.39522	0.819959	4.14071	3.46228e-05	0.0463832
ENSBTAG00000005617	SLC41A3	Down	212.347	-0.374104	0.0916272	-4.08289	4.44794e-05	0.0532285
ENSBTAG00000003039	PSMB8	Up	481.392	0.721696	0.177754	4.06009	4.90548e-05	0.0533671
ENSBTAG00000019054	EPSTI1	Up	187.982	0.895344	0.226025	3.96126	7.45543e-05	0.0743493
ENSBTAG00000011511		Up	162.452	0.689326	0.176823	3.8984	9.68298e-05	0.0772508
ENSBTAG00000038241	REPIN1	Down	573.368	-0.405573	0.103828	-3.90619	9.37637e-05	0.0772508
ENSBTAG00000049889	ZBED4	Down	205.244	-0.418333	0.106566	-3.92559	8.65171e-05	0.0772508
ENSBTAG00000005413	NLRC5	Up	68.3366	1.2996	0.340153	3.82063	0.000133112	0.0995596

## Sheet: Tab. 2
Differentially expressed genes between VTM_MG vs. NoVTM_LG groups from caruncular tissue
Ensembl ID	Ensembl Gene	Status	baseMean	log2FoldChange	lfcSE	stat	pvalue	padj
ENSBTAG00000025258		Up	48.4622	3.07726	0.581167	5.29497	1.19033e-07	0.00157742
ENSBTAG00000044075	SRPRB	Up	1360.14	0.226431	0.0501387	4.51609	6.29916e-06	0.0417382

## Sheet: Tab. 3
Differentially expressed genes between VTM_MG vs. NoVTM_MG groups from caruncular tissue
Ensembl ID	Ensembl Gene	Status	baseMean	log2FoldChange	lfcSE	stat	pvalue	padj
ENSBTAG00000050386	MGMT	Up	790.717	0.435828	0.0689071	6.32486	2.53458e-10	3.35882e-06
ENSBTAG00000009655	TNS3	Up	1280.24	0.295442	0.0604938	4.88384	1.04039e-06	0.0048813
ENSBTAG00000046346	PACS2	Up	514.325	0.807914	0.168582	4.7924	1.64797e-06	0.0048813
ENSBTAG00000047827	RENBP	Up	178.516	0.578358	0.120995	4.78003	1.75265e-06	0.0048813
ENSBTAG00000011416	ARHGEF39	Up	866.377	0.410112	0.0859762	4.77006	1.84172e-06	0.0048813
ENSBTAG00000040055	CAB39	Down	7411.84	-0.369387	0.0792157	-4.66306	3.1154e-06	0.00688089
ENSBTAG00000017622	SIVA1	Up	318.54	0.786654	0.170467	4.61471	3.93639e-06	0.00745215
ENSBTAG00000008280	HNF4G	Down	33.0947	-1.18307	0.26335	-4.49238	7.04321e-06	0.0116671
ENSBTAG00000030881	TMEM260	Down	495.834	-0.379299	0.0853158	-4.44582	8.75564e-06	0.0128922
ENSBTAG00000034529	HMGA1	Up	751.526	0.605922	0.140622	4.30888	1.64082e-05	0.0204283
ENSBTAG00000002187	SERINC3	Up	1102.84	0.268092	0.0626017	4.2825	1.84809e-05	0.0204283
ENSBTAG00000020699	TSPAN11	Up	142.341	0.463511	0.108621	4.26723	1.97918e-05	0.0204283
ENSBTAG00000001575	CALM2	Down	29009.6	-0.253057	0.059341	-4.26445	2.00398e-05	0.0204283
ENSBTAG00000013926	FCGRT	Up	1454.07	0.261177	0.0615663	4.24221	2.21327e-05	0.0209502
ENSBTAG00000039573	RABL6	Up	1576.57	0.436462	0.105012	4.15629	3.23452e-05	0.0279068
ENSBTAG00000012834	ARSI	Up	168.71	0.61105	0.147349	4.14695	3.36936e-05	0.0279068
ENSBTAG00000003212	NNAT	Up	102.952	1.3734	0.332302	4.13299	3.58076e-05	0.0279131
ENSBTAG00000003304	HOXC4	Down	37.6212	-1.85369	0.450951	-4.11062	3.94601e-05	0.0283779
ENSBTAG00000020080	MYBPC2	Down	303.679	-0.988406	0.240866	-4.10355	4.06867e-05	0.0283779
ENSBTAG00000003446	EPHB4	Up	219.554	0.43362	0.107735	4.02487	5.70068e-05	0.0360584
ENSBTAG00000018060	WDR13	Up	479.401	0.284881	0.0707899	4.02432	5.71405e-05	0.0360584
ENSBTAG00000008111	ESYT3	Down	2572.75	-0.257521	0.0651403	-3.95334	7.70693e-05	0.0460177
ENSBTAG00000012408	RAB27A	Down	472.622	-0.330799	0.084022	-3.93706	8.2487e-05	0.0460177
ENSBTAG00000039593	FAM98C	Up	38.4029	1.03166	0.262204	3.93459	8.33402e-05	0.0460177
ENSBTAG00000001847	CNTLN	Down	351.614	-0.354007	0.0908983	-3.89454	9.83841e-05	0.0504204
ENSBTAG00000049685	PTDSS2	Up	636.947	0.371058	0.0953087	3.89322	9.89231e-05	0.0504204
ENSBTAG00000023426	FAIM	Down	130.148	-0.865115	0.223091	-3.87786	0.000105381	0.0510927
ENSBTAG00000018281	GPX7	Down	728.792	-0.513553	0.132815	-3.86667	0.000110331	0.0510927
ENSBTAG00000016589	PRPF40B	Up	427.354	0.301805	0.078124	3.86315	0.000111935	0.0510927
ENSBTAG00000016656	PARP14	Down	452.241	-0.530578	0.137629	-3.85514	0.000115664	0.0510927
ENSBTAG00000030593		Up	625.03	0.303397	0.0794418	3.81911	0.000133935	0.057255
ENSBTAG00000009211	UBE2S	Up	1783.26	0.239357	0.063022	3.79798	0.000145879	0.0604119
ENSBTAG00000007657	SCARA3	Down	308.796	-0.559288	0.148054	-3.77761	0.000158342	0.0618333
ENSBTAG00000011734	ANKRD1	Up	23.8061	1.43021	0.378649	3.77714	0.000158643	0.0618333
ENSBTAG00000007896	NAGPA	Up	200.984	0.378439	0.100478	3.7664	0.00016562	0.0620536
ENSBTAG00000004652	LPAR2	Up	1026.44	0.303413	0.0806525	3.76198	0.000168573	0.0620536
ENSBTAG00000012667	CAMK2G	Up	557.92	0.263652	0.0706039	3.73424	0.000188283	0.0674359
ENSBTAG00000007757	PRPF31	Up	1104.39	0.209532	0.056338	3.7192	0.000199855	0.0676766
ENSBTAG00000003100	SMTN	Up	1091.68	0.292275	0.0786542	3.71594	0.000202447	0.0676766
ENSBTAG00000038241	REPIN1	Up	573.368	0.407775	0.109804	3.71367	0.000204276	0.0676766
ENSBTAG00000011511		Down	162.452	-0.69316	0.187112	-3.70452	0.000211789	0.0684544
ENSBTAG00000015607	ERMP1	Up	311.987	0.36263	0.0981851	3.69333	0.00022134	0.0698379
ENSBTAG00000051207		Up	29.3663	1.92004	0.521957	3.67854	0.000234577	0.0715249
ENSBTAG00000016251	TMEM101	Up	665.609	0.28902	0.0786363	3.6754	0.000237481	0.0715249
ENSBTAG00000021717	BDKRB2	Up	153.05	0.485896	0.134274	3.61868	0.000296114	0.0872023
ENSBTAG00000020600	RHOD	Up	863.198	0.297231	0.0826953	3.59429	0.000325278	0.0937082
ENSBTAG00000015416	PEBP4	Down	321.152	-0.961235	0.268759	-3.57657	0.000348131	0.0944161
ENSBTAG00000024708	CABIN1	Up	872.142	0.293629	0.0823247	3.56672	0.000361482	0.0944161
ENSBTAG00000011463	MID1IP1	Up	449.061	0.32852	0.092198	3.5632	0.000366357	0.0944161
ENSBTAG00000016564	NPRL3	Up	354.08	0.318045	0.0893553	3.55933	0.000371805	0.0944161
ENSBTAG00000007375	MIF	Up	2604.41	0.382814	0.107607	3.55753	0.000374363	0.0944161
ENSBTAG00000014059	ATP2B4	Up	482.141	0.298682	0.0840776	3.55246	0.000381643	0.0944161
ENSBTAG00000015043	MFNG	Up	111.3	0.44666	0.125734	3.55241	0.000381716	0.0944161
ENSBTAG00000016982	MCOLN3	Down	853.781	-0.373728	0.105265	-3.55034	0.000384732	0.0944161
ENSBTAG00000044075	SRPRB	Up	1360.14	0.173672	0.0490823	3.53839	0.000402582	0.0948698
ENSBTAG00000015894	WWOX	Up	131.331	0.424033	0.120091	3.53092	0.000414111	0.0948698
ENSBTAG00000049223	SPTSSB	Up	115.524	0.551688	0.156613	3.52263	0.000427287	0.0948698
ENSBTAG00000022293	CSKMT	Up	92.5376	0.625641	0.177684	3.52108	0.000429799	0.0948698
ENSBTAG00000000875	CEP131	Up	154.797	0.949593	0.269717	3.52071	0.000430397	0.0948698
ENSBTAG00000013901	PTDSS1	Down	3852.24	-0.143115	0.0407347	-3.51334	0.000442508	0.0948698
ENSBTAG00000005163	S100A1	Down	581.817	-0.75077	0.213769	-3.51207	0.000444637	0.0948698
ENSBTAG00000007841	WTIP	Up	424.808	0.429394	0.122376	3.5088	0.000450131	0.0948698
ENSBTAG00000001745	LUM	Up	8635.99	0.286104	0.081551	3.50828	0.000451011	0.0948698
ENSBTAG00000039292	ADRA2A	Down	26.5778	-1.51803	0.433755	-3.49975	0.000465698	0.0964286
ENSBTAG00000017124	GPSM2	Up	907.713	0.26682	0.0764566	3.48982	0.000483351	0.098544

## Sheet: Tab. 4
Differentially expressed genes between VTM_MG vs. VTM_LG groups from caruncular tissue.
Ensembl ID	Ensembl Gene	Status	baseMean	log2FoldChange	lfcSE	stat	pvalue	padj
ENSBTAG00000011839	HMGCS1	Down	2780.02	-0.535494	0.0862184	-6.2109	5.26808e-10	3.49063e-06
ENSBTAG00000025258		Up	48.4622	3.84127	0.615982	6.23602	4.48837e-10	3.49063e-06
ENSBTAG00000030749	DNAJC6	Up	528.159	1.86518	0.305776	6.09985	1.0617e-09	4.6899e-06
ENSBTAG00000047827	RENBP	Up	178.516	0.776363	0.133231	5.82719	5.63671e-09	1.86744e-05
ENSBTAG00000002277	MLLT1	Up	10701.1	0.755767	0.135163	5.59153	2.25083e-08	5.96559e-05
ENSBTAG00000012957	SERBP1	Up	10909.8	0.365684	0.0693507	5.27297	1.34234e-07	0.000296478
ENSBTAG00000018784	CTSZ	Up	1320.55	0.645367	0.128079	5.0388	4.68465e-07	0.000886871
ENSBTAG00000050386	MGMT	Up	790.717	0.364841	0.074034	4.92802	8.30692e-07	0.00137604
ENSBTAG00000007622	CTSD	Up	3424.3	0.40758	0.0844834	4.82438	1.40439e-06	0.00206788
ENSBTAG00000008424	ABR	Up	7711.95	0.228182	0.0478867	4.76503	1.88824e-06	0.0025023
ENSBTAG00000005311	POLR3H	Up	450.774	1.47553	0.315013	4.68403	2.81286e-06	0.00338873
ENSBTAG00000003068	MSMO1	Down	1781.33	-0.541864	0.116541	-4.64956	3.32641e-06	0.00367347
ENSBTAG00000004075	IDI1	Down	679.932	-0.476033	0.103287	-4.60885	4.04903e-06	0.00412752
ENSBTAG00000034785	DNAJC15	Up	235.148	0.940042	0.205841	4.56684	4.95132e-06	0.00468677
ENSBTAG00000017951	POLD4	Up	255.09	0.465107	0.102911	4.5195	6.19871e-06	0.00547636
ENSBTAG00000016420	CTNNB1	Up	9017.33	0.215138	0.0500907	4.29498	1.74713e-05	0.0144706
ENSBTAG00000014278	TBX2	Up	389.997	0.494512	0.116729	4.2364	2.27135e-05	0.0177058
ENSBTAG00000014265	SREBF2	Down	2558.79	-0.369545	0.088303	-4.18496	2.85211e-05	0.0209979
ENSBTAG00000005498	SQLE	Down	811.491	-0.845475	0.205788	-4.10848	3.98277e-05	0.0242296
ENSBTAG00000010899	TIMP2	Up	24559.5	0.347816	0.0841804	4.13179	3.59946e-05	0.0242296
ENSBTAG00000020699	TSPAN11	Up	142.341	0.493891	0.119787	4.12307	3.73851e-05	0.0242296
ENSBTAG00000046273	TLCD3A	Down	644.525	-0.339397	0.0826551	-4.10619	4.02241e-05	0.0242296
ENSBTAG00000019354	PAX8	Down	633.9	-0.407132	0.100761	-4.04056	5.33248e-05	0.0294442
ENSBTAG00000051207		Up	29.3663	2.22735	0.550678	4.04475	5.238e-05	0.0294442
ENSBTAG00000007836	PPA1	Down	516.583	-0.410728	0.10199	-4.02715	5.64572e-05	0.0299269
ENSBTAG00000020617	TSC2	Up	1299.99	0.263815	0.0664391	3.97078	7.16388e-05	0.0365137
ENSBTAG00000022294	FADS1	Down	505.104	-0.671998	0.170039	-3.95202	7.74959e-05	0.0366777
ENSBTAG00000051122		Up	19.3038	2.34484	0.593007	3.95416	7.68052e-05	0.0366777
ENSBTAG00000021002	ACP2	Up	333.175	0.407028	0.103438	3.93498	8.32022e-05	0.0380205
ENSBTAG00000014806	ATP2A3	Up	19151.3	0.194658	0.0500271	3.89105	9.98129e-05	0.0440907
ENSBTAG00000021566	PAX2	Down	654.698	-0.348359	0.0900158	-3.86997	0.000108847	0.0465303
ENSBTAG00000015962	MMADHC	Down	1236.13	-0.214973	0.0562544	-3.82144	0.000132673	0.0549431
ENSBTAG00000006033	NDUFA1	Down	757.95	-0.389831	0.10227	-3.8118	0.000137957	0.0554004
ENSBTAG00000022635	LAMB2	Up	11440.2	0.273796	0.0721811	3.79318	0.000148729	0.0579692
ENSBTAG00000002827	ACAT2	Down	724.636	-0.343994	0.092061	-3.73659	0.000186531	0.0624227
ENSBTAG00000004982	GPLD1	Up	365.108	0.570575	0.15227	3.74713	0.00017887	0.0624227
ENSBTAG00000010060	SLC43A3	Up	161.991	2.17653	0.581485	3.74305	0.000181799	0.0624227
ENSBTAG00000015144	GMIP	Up	687.303	0.324064	0.0864057	3.75049	0.000176488	0.0624227
ENSBTAG00000018431	NAV2	Up	1874.33	0.309579	0.0823025	3.76148	0.000168914	0.0624227
ENSBTAG00000021741	RPS6KA2	Up	415.152	0.415466	0.111264	3.73406	0.000188417	0.0624227
ENSBTAG00000020959	SET	Down	7104.75	-0.22018	0.0591078	-3.72506	0.000195271	0.0631154
ENSBTAG00000020294	PTPN6	Up	724.715	0.254496	0.0693914	3.66753	0.0002449	0.0772718
ENSBTAG00000012482	CDCP1	Up	494.245	0.43156	0.118076	3.65494	0.000257241	0.0792781
ENSBTAG00000006839	JOSD2	Up	127.825	0.652261	0.179102	3.64185	0.000270689	0.0798318
ENSBTAG00000048054	UAP1L1	Up	236.895	0.720298	0.197804	3.64147	0.000271086	0.0798318
ENSBTAG00000014178	RALGAPA2	Up	1702.58	0.293953	0.0809127	3.63297	0.000280177	0.0807154
ENSBTAG00000012432	FDFT1	Down	701.237	-0.482756	0.133152	-3.6256	0.000288288	0.080744
ENSBTAG00000045835	HOXB5	Down	23.2173	-1.3866	0.38284	-3.62189	0.000292462	0.080744
ENSBTAG00000026243	PPP1R35	Down	474.177	-0.227336	0.0632193	-3.59598	0.000323168	0.0856524
ENSBTAG00000052465		Down	1965.89	-0.387933	0.107758	-3.60004	0.000318162	0.0856524
ENSBTAG00000003049	MICALL2	Up	2134.54	0.313751	0.0878037	3.57332	0.000352483	0.0915902
ENSBTAG00000009655	TNS3	Up	1280.24	0.227247	0.0640734	3.54667	0.000390127	0.0957401
ENSBTAG00000012246	ANO2	Down	47.2071	-1.23058	0.346721	-3.54919	0.000386412	0.0957401
ENSBTAG00000044010	EMB	Down	161.279	-1.17064	0.329697	-3.55065	0.000384286	0.0957401
ENSBTAG00000013926	FCGRT	Up	1454.07	0.233237	0.0660285	3.53236	0.000411864	0.0974648
ENSBTAG00000045779	UBE2A	Down	539.656	-0.233271	0.0659644	-3.53631	0.000405761	0.0974648
ENSBTAG00000006121	SBK2	Up	26.7264	1.28797	0.365323	3.52556	0.00042259	0.0982485
ENSBTAG00000018522	OAZ1	Up	7981.51	0.132834	0.0377692	3.51699	0.000436471	0.099726

## Sheet: Tab. 5
Differentially expressed genes between VTM_LG vs. NoVTM_LG groups from caruncular tissue
Ensembl ID	Ensembl Gene	Status	baseMean	log2FoldChange	lfcSE	stat	pvalue	padj
ENSBTAG00000002277	MLLT1	Down	10701.1	-0.630469	0.130077	-4.84689	1.25413e-06	0.0166197
ENSBTAG00000024162	SLC19A1	Up	651.116	0.638943	0.147293	4.33789	1.43858e-05	0.0655797
ENSBTAG00000039028	PI3	Up	97.7306	2.70556	0.624702	4.33096	1.4846e-05	0.0655797
ENSBTAG00000011839	HMGCS1	Up	2780.02	0.34715	0.0824884	4.20847	2.57107e-05	0.0851796

## Sheet: Tab. 6
Differentially expressed genes between VTM_LG vs. NoVTM_MG groups from caruncular tissue
Ensembl ID	Ensembl Gene	Status	baseMean	log2FoldChange	lfcSE	stat	pvalue	padj
ENSBTAG00000002277	MLLT1	Down	10701.1	-0.651793	0.121306	-5.37312	7.7387e-08	0.000747171
ENSBTAG00000001575	CALM2	Down	29009.6	-0.288673	0.0568614	-5.07678	3.83875e-07	0.00185316
ENSBTAG00000000682		Down	898.377	-0.256257	0.0518252	-4.94465	7.62819e-07	0.00193215
ENSBTAG00000011839	HMGCS1	Up	2780.02	0.381741	0.0773498	4.93525	8.00476e-07	0.00193215
ENSBTAG00000009646	ALDH7A1	Down	3835.5	-0.601107	0.125593	-4.78615	1.70008e-06	0.00328285
ENSBTAG00000003068	MSMO1	Up	1781.33	0.491362	0.104673	4.69424	2.67601e-06	0.00369132
ENSBTAG00000030749	DNAJC6	Down	528.159	-1.2882	0.274422	-4.69422	2.67625e-06	0.00369132
ENSBTAG00000008424	ABR	Down	7711.95	-0.198807	0.0429496	-4.62885	3.67696e-06	0.00443763
ENSBTAG00000005498	SQLE	Up	811.491	0.847572	0.18511	4.57874	4.67781e-06	0.00501825
ENSBTAG00000007375	MIF	Up	2604.41	0.460254	0.103371	4.45243	8.49023e-06	0.00819731
ENSBTAG00000030674	AK4	Down	2448.91	-0.439852	0.0994419	-4.42321	9.7247e-06	0.00853563
ENSBTAG00000005617	SLC41A3	Up	212.347	0.412782	0.0942651	4.37894	1.19256e-05	0.00959514
ENSBTAG00000014806	ATP2A3	Down	19151.3	-0.194048	0.044877	-4.32398	1.53238e-05	0.0105679
ENSBTAG00000018905	MAN2A2	Down	703.138	-0.301292	0.0696203	-4.32764	1.50714e-05	0.0105679
ENSBTAG00000012432	FDFT1	Up	701.237	0.515033	0.120034	4.29071	1.78101e-05	0.0114637
ENSBTAG00000012482	CDCP1	Down	494.245	-0.445789	0.104521	-4.26506	1.99852e-05	0.0120598
ENSBTAG00000017846	F11R	Down	8768.07	-0.356676	0.0854611	-4.17355	2.99893e-05	0.0170321
ENSBTAG00000016465	DHCR7	Up	465.055	0.873033	0.210708	4.14333	3.42305e-05	0.0183608
ENSBTAG00000007841	WTIP	Up	424.808	0.474335	0.117553	4.03508	5.45838e-05	0.02462
ENSBTAG00000010899	TIMP2	Down	24559.5	-0.306038	0.0755536	-4.05061	5.10843e-05	0.02462
ENSBTAG00000010992	CTSH	Down	582.339	-0.672032	0.166591	-4.03403	5.48284e-05	0.02462
ENSBTAG00000038241	REPIN1	Up	573.368	0.422224	0.104806	4.02864	5.60995e-05	0.02462
ENSBTAG00000014633	ABCD4	Down	2057.79	-0.346859	0.0866738	-4.00189	6.28396e-05	0.026379
ENSBTAG00000014265	SREBF2	Up	2558.79	0.310388	0.0791687	3.92059	8.83328e-05	0.030459
ENSBTAG00000016912	TSFM	Up	220.404	0.351726	0.0895363	3.92831	8.55449e-05	0.030459
ENSBTAG00000018349	IFI30	Down	329.037	-0.547945	0.139266	-3.93451	8.33673e-05	0.030459
ENSBTAG00000040055	CAB39	Down	7411.84	-0.299431	0.0758194	-3.94927	7.83884e-05	0.030459
ENSBTAG00000047793	TSSC4	Up	150.553	0.915399	0.231881	3.94771	7.89009e-05	0.030459
ENSBTAG00000032558	TTC7A	Down	9057.52	-0.234903	0.0601061	-3.90813	9.30116e-05	0.0309665
ENSBTAG00000002742	MSH2	Down	1982.75	-0.271609	0.0697628	-3.89332	9.88826e-05	0.0309997
ENSBTAG00000018431	NAV2	Down	1874.33	-0.285241	0.0735814	-3.87654	0.000105955	0.0309997
ENSBTAG00000019498	ITGA3	Down	11730.4	-0.262373	0.067648	-3.8785	0.000105104	0.0309997
ENSBTAG00000022635	LAMB2	Down	11440.2	-0.251527	0.0647667	-3.88358	0.000102931	0.0309997
ENSBTAG00000005057	FAM204A	Up	1222.81	0.239684	0.0623063	3.84687	0.000119639	0.0334064
ENSBTAG00000007622	CTSD	Down	3424.3	-0.291365	0.0757996	-3.84389	0.0001211	0.0334064
ENSBTAG00000011349	CDH24	Up	155.61	0.58742	0.153633	3.82354	0.000131551	0.034205
ENSBTAG00000012761	PTK7	Up	1096.59	0.23861	0.0624987	3.81784	0.000134623	0.034205
ENSBTAG00000046549	BICD2	Down	5711.91	-0.306632	0.0803084	-3.81818	0.000134438	0.034205
ENSBTAG00000014947	PTPN13	Down	1236.85	-0.407112	0.106954	-3.80642	0.000140995	0.0349054
ENSBTAG00000020617	TSC2	Down	1299.99	-0.225294	0.0594048	-3.79252	0.000149124	0.0359948
ENSBTAG00000053996	ZNF853	Up	404.479	0.506836	0.134486	3.76869	0.000164105	0.0386448
ENSBTAG00000019067	TMC8	Down	154.161	-0.596052	0.159362	-3.74023	0.000183849	0.0404585
ENSBTAG00000019807	COL27A1	Up	474.311	0.476622	0.127649	3.73386	0.000188569	0.0404585
ENSBTAG00000038141	ADGRG1	Down	4087.33	-0.21132	0.056582	-3.73475	0.000187899	0.0404585
ENSBTAG00000046346	PACS2	Up	514.325	0.607516	0.161982	3.75052	0.000176466	0.0404585
ENSBTAG00000002210	LAS1L	Up	1035.73	0.150534	0.0404521	3.72129	0.000198211	0.0416028
ENSBTAG00000022004	FLNB	Down	8950.09	-0.263339	0.0709121	-3.7136	0.00020433	0.0419747
ENSBTAG00000005163	S100A1	Down	581.817	-0.75649	0.20492	-3.69164	0.000222815	0.0439036
ENSBTAG00000005958	PTK2B	Down	930.128	-0.359795	0.0973297	-3.69667	0.000218448	0.0439036
ENSBTAG00000049889	ZBED4	Up	205.244	0.393023	0.107369	3.6605	0.000251725	0.048608
ENSBTAG00000008111	ESYT3	Down	2572.75	-0.226771	0.0620588	-3.65413	0.000258058	0.048854
ENSBTAG00000021107	STXBP5	Down	2019.8	-0.206501	0.0567906	-3.63617	0.000276718	0.0513791
ENSBTAG00000017622	SIVA1	Up	318.54	0.596151	0.16487	3.61588	0.000299331	0.054529
ENSBTAG00000050281	ZNF23	Up	271.351	0.288837	0.0803364	3.59535	0.000323954	0.0579218
ENSBTAG00000010060	SLC43A3	Down	161.991	-1.86172	0.521142	-3.57238	0.000353746	0.0620108
ENSBTAG00000019218	ATP6V0A1	Down	3003.13	-0.161476	0.0452563	-3.56803	0.000359669	0.0620108
ENSBTAG00000049685	PTDSS2	Up	636.947	0.325697	0.0917051	3.55157	0.000382934	0.0648637
ENSBTAG00000015582	HMOX1	Up	2240.16	0.833204	0.234966	3.54606	0.000391042	0.0650951
ENSBTAG00000014372	SMARCD3	Up	814.067	0.439399	0.124609	3.52621	0.000421551	0.0667226
ENSBTAG00000019886	BORA	Up	563.575	0.229145	0.0649672	3.52709	0.000420154	0.0667226
ENSBTAG00000053741		Up	988.049	2.8818	0.817241	3.52626	0.000421472	0.0667226
ENSBTAG00000004075	IDI1	Up	679.932	0.325864	0.0925501	3.52094	0.000430012	0.066964
ENSBTAG00000011463	MID1IP1	Up	449.061	0.305263	0.0875714	3.48588	0.000490528	0.074132
ENSBTAG00000020221	WNT5A	Up	399.489	0.413125	0.11853	3.4854	0.000491398	0.074132
ENSBTAG00000031598	NIPSNAP2	Up	2151.4	0.17352	0.0498557	3.48044	0.000500584	0.074356
ENSBTAG00000003330	ATL3	Down	500.992	-0.411557	0.118535	-3.47202	0.000516564	0.0755671
ENSBTAG00000011416	ARHGEF39	Up	866.377	0.286034	0.0825762	3.46388	0.000532442	0.0755989
ENSBTAG00000018936	LSS	Up	431.124	0.411998	0.118921	3.46446	0.000531294	0.0755989
ENSBTAG00000020959	SET	Up	7104.75	0.18234	0.0529665	3.44256	0.000576228	0.0806301
ENSBTAG00000039573	RABL6	Up	1576.57	0.346456	0.100862	3.43496	0.000592649	0.0817432
ENSBTAG00000001612	LSM1	Up	362.074	0.252603	0.073814	3.42215	0.00062127	0.084484
ENSBTAG00000002580	MYH14	Down	7333.67	-0.244354	0.0718626	-3.40029	0.000673148	0.0879615
ENSBTAG00000003229	RPL23	Up	11579.1	0.199759	0.0586295	3.40714	0.000656485	0.0879615
ENSBTAG00000020940	ANXA11	Down	7259.85	-0.122791	0.0361505	-3.39666	0.000682129	0.0879615
ENSBTAG00000045746		Down	1202.9	-0.403545	0.118933	-3.39304	0.000691219	0.0879615
ENSBTAG00000050837	DEAF1	Up	574.555	0.304713	0.0898177	3.39257	0.000692395	0.0879615
ENSBTAG00000023106		Up	1191.91	0.189564	0.0561702	3.37481	0.000738668	0.0926213
ENSBTAG00000014903	ABCA3	Down	883.241	-0.329788	0.0982505	-3.3566	0.00078906	0.0976714
ENSBTAG00000003901	DNMT3B	Down	17682.6	-0.150529	0.0449607	-3.34802	0.000813899	0.0982274
ENSBTAG00000017831	ERLIN2	Down	1863.86	-0.157645	0.0470759	-3.34874	0.000811789	0.0982274

## Sheet: Tab. 7
Over-represented biological processes of differentially expressed genes between VTM_MG vs. NoVTM_MG groups from caruncular tissue
Functional Category	Enrichment FDR	Genes in list	Genes
Phosphatidylserine metabolic process	0.00109654	3	ENSBTAG00000002187 ENSBTAG00000013901 ENSBTAG00000049685
Muscle system process	0.00316341	7	ENSBTAG00000020080 ENSBTAG00000014059 ENSBTAG00000021717 ENSBTAG00000039292 ENSBTAG00000012667 ENSBTAG00000001575 ENSBTAG00000003100
Phosphatidylserine biosynthetic process	0.00457877	2	ENSBTAG00000013901 ENSBTAG00000049685
Muscle contraction	0.00483511	6	ENSBTAG00000020080 ENSBTAG00000014059 ENSBTAG00000021717 ENSBTAG00000039292 ENSBTAG00000001575 ENSBTAG00000003100
Regulation of muscle system process	0.0059868	5	ENSBTAG00000014059 ENSBTAG00000039292 ENSBTAG00000012667 ENSBTAG00000001575 ENSBTAG00000003100
Regulation of blood circulation	0.00891493	5	ENSBTAG00000005163 ENSBTAG00000014059 ENSBTAG00000039292 ENSBTAG00000001575 ENSBTAG00000003100
Blood circulation	0.0203833	6	ENSBTAG00000005163 ENSBTAG00000014059 ENSBTAG00000021717 ENSBTAG00000039292 ENSBTAG00000001575 ENSBTAG00000003100
Circulatory system process	0.0212387	6	ENSBTAG00000005163 ENSBTAG00000014059 ENSBTAG00000021717 ENSBTAG00000039292 ENSBTAG00000001575 ENSBTAG00000003100
Regulation of system process	0.0267018	6	ENSBTAG00000005163 ENSBTAG00000014059 ENSBTAG00000039292 ENSBTAG00000012667 ENSBTAG00000001575 ENSBTAG00000003100
Regulation of heart contraction	0.0294707	4	ENSBTAG00000005163 ENSBTAG00000014059 ENSBTAG00000001575 ENSBTAG00000003100
Positive regulation of biological process	0.0296998	26	ENSBTAG00000003212 ENSBTAG00000007841 ENSBTAG00000012408 ENSBTAG00000001575 ENSBTAG00000009211 ENSBTAG00000015894 ENSBTAG00000039292 ENSBTAG00000040055 ENSBTAG00000050386 ENSBTAG00000001745 ENSBTAG00000002187 ENSBTAG00000003304 ENSBTAG00000005163 ENSBTAG00000008280 ENSBTAG00000011416 ENSBTAG00000011463 ENSBTAG00000011511 ENSBTAG00000011734 ENSBTAG00000014059 ENSBTAG00000015043 ENSBTAG00000016656 …
Smooth muscle contraction	0.0444034	3	ENSBTAG00000014059 ENSBTAG00000021717 ENSBTAG00000039292
Heart contraction	0.0444034	4	ENSBTAG00000005163 ENSBTAG00000014059 ENSBTAG00000001575 ENSBTAG00000003100
Intracellular signal transduction	0.0482918	15	ENSBTAG00000001575 ENSBTAG00000007841 ENSBTAG00000012408 ENSBTAG00000016564 ENSBTAG00000020600 ENSBTAG00000039292 ENSBTAG00000040055 ENSBTAG00000002187 ENSBTAG00000009655 ENSBTAG00000011416 ENSBTAG00000011734 ENSBTAG00000014059 ENSBTAG00000016656 ENSBTAG00000017124 ENSBTAG00000015894
Positive regulation of cellular process	0.0482918	23	ENSBTAG00000003212 ENSBTAG00000007841 ENSBTAG00000012408 ENSBTAG00000001575 ENSBTAG00000009211 ENSBTAG00000015894 ENSBTAG00000039292 ENSBTAG00000040055 ENSBTAG00000050386 ENSBTAG00000001745 ENSBTAG00000002187 ENSBTAG00000003304 ENSBTAG00000008280 ENSBTAG00000011416 ENSBTAG00000011463 ENSBTAG00000011734 ENSBTAG00000014059 ENSBTAG00000015043 ENSBTAG00000016656 ENSBTAG00000017124 ENSBTAG00000020600 …
Heart process	0.0482918	4	ENSBTAG00000005163 ENSBTAG00000014059 ENSBTAG00000001575 ENSBTAG00000003100
Over-represented pathways of differentially expressed genes between VTM_MG vs. NoVTM_MG groups from caruncular tissue
Functional Category	Enrichment FDR	Genes in list	Genes
Calcium signaling pathway	0.0280337	4	ENSBTAG00000001575 ENSBTAG00000014059 ENSBTAG00000012667 ENSBTAG00000021717
CGMP-PKG signaling pathway	0.0280337	4	ENSBTAG00000001575 ENSBTAG00000039292 ENSBTAG00000014059 ENSBTAG00000021717

## Sheet: Tab. 8
Over-represented biological processes of differentially expressed genes between VTM_MG vs. VTM_LG groups from caruncular tissue
Functional Category	Enrichment FDR	Genes in list	Genes
Sterol biosynthetic process	0.00246699	4	ENSBTAG00000003068 ENSBTAG00000005498 ENSBTAG00000012432 ENSBTAG00000011839
Regulation of catalytic activity	0.00246699	16	ENSBTAG00000006121 ENSBTAG00000010899 ENSBTAG00000002277 ENSBTAG00000008424 ENSBTAG00000014178 ENSBTAG00000015144 ENSBTAG00000016420 ENSBTAG00000018522 ENSBTAG00000020617 ENSBTAG00000021566 ENSBTAG00000025258 ENSBTAG00000026243 ENSBTAG00000034785 ENSBTAG00000047827 ENSBTAG00000020294 ENSBTAG00000050386
Metanephros development	0.00370601	4	ENSBTAG00000016420 ENSBTAG00000019354 ENSBTAG00000021566 ENSBTAG00000022635
Negative regulation of catalytic activity	0.00370601	9	ENSBTAG00000010899 ENSBTAG00000002277 ENSBTAG00000015144 ENSBTAG00000018522 ENSBTAG00000021566 ENSBTAG00000025258 ENSBTAG00000026243 ENSBTAG00000047827 ENSBTAG00000020294
Regulation of hydrolase activity	0.00370601	11	ENSBTAG00000010899 ENSBTAG00000008424 ENSBTAG00000014178 ENSBTAG00000015144 ENSBTAG00000020617 ENSBTAG00000021566 ENSBTAG00000025258 ENSBTAG00000026243 ENSBTAG00000034785 ENSBTAG00000047827 ENSBTAG00000050386
Cell differentiation involved in metanephros development	0.00370601	3	ENSBTAG00000016420 ENSBTAG00000019354 ENSBTAG00000022635
Metanephric epithelium development	0.00370601	3	ENSBTAG00000019354 ENSBTAG00000021566 ENSBTAG00000022635
Metanephros morphogenesis	0.00370601	3	ENSBTAG00000016420 ENSBTAG00000019354 ENSBTAG00000021566
Negative regulation of molecular function	0.00370604	10	ENSBTAG00000010899 ENSBTAG00000002277 ENSBTAG00000018784 ENSBTAG00000015144 ENSBTAG00000018522 ENSBTAG00000021566 ENSBTAG00000025258 ENSBTAG00000026243 ENSBTAG00000047827 ENSBTAG00000020294
Farnesyl diphosphate metabolic process	0.00370604	2	ENSBTAG00000011839 ENSBTAG00000012432
Metanephric nephron development	0.00370604	3	ENSBTAG00000016420 ENSBTAG00000019354 ENSBTAG00000022635
Regulation of mesenchymal to epithelial transition involved in metanephros morphogenesis	0.00370604	2	ENSBTAG00000016420 ENSBTAG00000019354
Negative regulation of animal organ morphogenesis	0.00370604	3	ENSBTAG00000014278 ENSBTAG00000016420 ENSBTAG00000019354
Sterol metabolic process	0.00480963	4	ENSBTAG00000003068 ENSBTAG00000005498 ENSBTAG00000012432 ENSBTAG00000011839
Negative regulation of metanephros development	0.00480963	2	ENSBTAG00000016420 ENSBTAG00000019354
Epithelial cell differentiation involved in kidney development	0.00531814	3	ENSBTAG00000016420 ENSBTAG00000019354 ENSBTAG00000022635
Nephron epithelium development	0.00531814	4	ENSBTAG00000016420 ENSBTAG00000019354 ENSBTAG00000021566 ENSBTAG00000022635
Regulation of proteolysis	0.00564355	8	ENSBTAG00000010899 ENSBTAG00000021741 ENSBTAG00000004982 ENSBTAG00000021566 ENSBTAG00000025258 ENSBTAG00000047827 ENSBTAG00000018784 ENSBTAG00000050386
Regulation of molecular function	0.00564355	17	ENSBTAG00000006121 ENSBTAG00000010899 ENSBTAG00000002277 ENSBTAG00000018784 ENSBTAG00000008424 ENSBTAG00000014178 ENSBTAG00000015144 ENSBTAG00000016420 ENSBTAG00000018522 ENSBTAG00000020617 ENSBTAG00000021566 ENSBTAG00000025258 ENSBTAG00000026243 ENSBTAG00000034785 ENSBTAG00000047827 ENSBTAG00000020294 ENSBTAG00000050386
Steroid biosynthetic process	0.00789367	4	ENSBTAG00000003068 ENSBTAG00000005498 ENSBTAG00000012432 ENSBTAG00000011839
Regulation of cytolysis	0.00789367	2	ENSBTAG00000004982 ENSBTAG00000021566
Cell differentiation involved in kidney development	0.00789367	3	ENSBTAG00000016420 ENSBTAG00000019354 ENSBTAG00000022635
Negative regulation of cellular protein metabolic process	0.00815056	9	ENSBTAG00000010899 ENSBTAG00000002277 ENSBTAG00000016420 ENSBTAG00000021566 ENSBTAG00000025258 ENSBTAG00000026243 ENSBTAG00000047827 ENSBTAG00000018784 ENSBTAG00000020294
Neurological system process involved in regulation of systemic arterial blood pressure	0.0082677	2	ENSBTAG00000021741 ENSBTAG00000018431
Nephron development	0.0082677	4	ENSBTAG00000016420 ENSBTAG00000019354 ENSBTAG00000021566 ENSBTAG00000022635
Mesenchymal to epithelial transition involved in metanephros morphogenesis	0.0082677	2	ENSBTAG00000016420 ENSBTAG00000019354
Kidney epithelium development	0.00830002	4	ENSBTAG00000016420 ENSBTAG00000019354 ENSBTAG00000021566 ENSBTAG00000022635
Branching involved in ureteric bud morphogenesis	0.00842892	3	ENSBTAG00000016420 ENSBTAG00000019354 ENSBTAG00000021566
Ectodermal placode formation	0.00846068	2	ENSBTAG00000014278 ENSBTAG00000016420
Ectodermal placode morphogenesis	0.00846068	2	ENSBTAG00000014278 ENSBTAG00000016420
Over-represented pathways of differentially expressed genes between VTM_MG vs. VTM_LG groups from caruncular tissue
Functional Category	Enrichment FDR	Genes in list	Genes
Steroid biosynthesis	0.000284804	3	ENSBTAG00000012432 ENSBTAG00000003068 ENSBTAG00000005498
Terpenoid backbone biosynthesis	0.000284804	3	ENSBTAG00000011839 ENSBTAG00000002827 ENSBTAG00000004075
Synthesis and degradation of ketone bodies	0.00205074	2	ENSBTAG00000011839 ENSBTAG00000002827
Metabolic pathways	0.00925477	10	ENSBTAG00000048054 ENSBTAG00000012432 ENSBTAG00000004982 ENSBTAG00000006033 ENSBTAG00000011839 ENSBTAG00000003068 ENSBTAG00000002827 ENSBTAG00000004075 ENSBTAG00000005498 ENSBTAG00000021002
Butanoate metabolism	0.0107909	2	ENSBTAG00000011839 ENSBTAG00000002827
Lysosome	0.0146893	3	ENSBTAG00000007622 ENSBTAG00000018784 ENSBTAG00000021002
Thyroid cancer	0.0146893	2	ENSBTAG00000019354 ENSBTAG00000016420
Valine, leucine and isoleucine degradation	0.0208613	2	ENSBTAG00000011839 ENSBTAG00000002827
Amino sugar and nucleotide sugar metabolism	0.0208613	2	ENSBTAG00000048054 ENSBTAG00000047827
Fatty acid metabolism	0.0218516	2	ENSBTAG00000002827 ENSBTAG00000022294
Adherens junction	0.0329168	2	ENSBTAG00000020294 ENSBTAG00000016420

## Sheet: Tab. 9
Over-represented biological processes of differentially expressed genes between VTM_LG vs. NoVTM_MG groups from caruncular tissue
Functional Category	Enrichment FDR	Genes in list	Genes
Sterol biosynthetic process	1.23846e-07	7	ENSBTAG00000003068 ENSBTAG00000005498 ENSBTAG00000012432 ENSBTAG00000016465 ENSBTAG00000011839 ENSBTAG00000018936 ENSBTAG00000017831
Organic hydroxy compound biosynthetic process	1.25936e-05	9	ENSBTAG00000003068 ENSBTAG00000005498 ENSBTAG00000012432 ENSBTAG00000016465 ENSBTAG00000011839 ENSBTAG00000018936 ENSBTAG00000020221 ENSBTAG00000005958 ENSBTAG00000017831
Sterol metabolic process	1.28397e-05	7	ENSBTAG00000003068 ENSBTAG00000005498 ENSBTAG00000012432 ENSBTAG00000016465 ENSBTAG00000011839 ENSBTAG00000017831 ENSBTAG00000018936
Steroid biosynthetic process	4.57689e-05	7	ENSBTAG00000003068 ENSBTAG00000005498 ENSBTAG00000012432 ENSBTAG00000016465 ENSBTAG00000011839 ENSBTAG00000018936 ENSBTAG00000017831
Lipid biosynthetic process	0.000668522	10	ENSBTAG00000003068 ENSBTAG00000004075 ENSBTAG00000005498 ENSBTAG00000011839 ENSBTAG00000012432 ENSBTAG00000016465 ENSBTAG00000011463 ENSBTAG00000018936 ENSBTAG00000049685 ENSBTAG00000017831
Organic hydroxy compound metabolic process	0.00100831	9	ENSBTAG00000003068 ENSBTAG00000005498 ENSBTAG00000012432 ENSBTAG00000016465 ENSBTAG00000011839 ENSBTAG00000017831 ENSBTAG00000018936 ENSBTAG00000020221 ENSBTAG00000005958
Secondary alcohol biosynthetic process	0.00100831	4	ENSBTAG00000012432 ENSBTAG00000016465 ENSBTAG00000018936 ENSBTAG00000017831
Cholesterol biosynthetic process	0.00100831	4	ENSBTAG00000012432 ENSBTAG00000016465 ENSBTAG00000018936 ENSBTAG00000017831
Steroid metabolic process	0.00100831	7	ENSBTAG00000003068 ENSBTAG00000005498 ENSBTAG00000012432 ENSBTAG00000016465 ENSBTAG00000011839 ENSBTAG00000017831 ENSBTAG00000018936
Cholesterol metabolic process	0.00114662	5	ENSBTAG00000005498 ENSBTAG00000012432 ENSBTAG00000016465 ENSBTAG00000017831 ENSBTAG00000018936
Secondary alcohol metabolic process	0.00131537	5	ENSBTAG00000005498 ENSBTAG00000012432 ENSBTAG00000016465 ENSBTAG00000017831 ENSBTAG00000018936
Phytosteroid metabolic process	0.00275847	2	ENSBTAG00000016465 ENSBTAG00000012432
Phytosteroid biosynthetic process	0.00275847	2	ENSBTAG00000016465 ENSBTAG00000012432
Lipid metabolic process	0.00528653	13	ENSBTAG00000003068 ENSBTAG00000004075 ENSBTAG00000005498 ENSBTAG00000011839 ENSBTAG00000012432 ENSBTAG00000016465 ENSBTAG00000032558 ENSBTAG00000045746 ENSBTAG00000011463 ENSBTAG00000017831 ENSBTAG00000018936 ENSBTAG00000049685 ENSBTAG00000005958
Positive regulation of angiogenesis	0.00544918	5	ENSBTAG00000015582 ENSBTAG00000005163 ENSBTAG00000010992 ENSBTAG00000020221 ENSBTAG00000005958
Alcohol biosynthetic process	0.00544918	5	ENSBTAG00000012432 ENSBTAG00000016465 ENSBTAG00000018936 ENSBTAG00000005958 ENSBTAG00000017831
Positive regulation of vasculature development	0.00695933	5	ENSBTAG00000015582 ENSBTAG00000005163 ENSBTAG00000010992 ENSBTAG00000020221 ENSBTAG00000005958
Farnesyl diphosphate metabolic process	0.00695933	2	ENSBTAG00000011839 ENSBTAG00000012432
Lung development	0.00863078	5	ENSBTAG00000010992 ENSBTAG00000012761 ENSBTAG00000016465 ENSBTAG00000019498 ENSBTAG00000020221
Respiratory tube development	0.00874763	5	ENSBTAG00000010992 ENSBTAG00000012761 ENSBTAG00000016465 ENSBTAG00000019498 ENSBTAG00000020221
Positive regulation of catalytic activity	0.0121005	12	ENSBTAG00000001575 ENSBTAG00000040055 ENSBTAG00000002742 ENSBTAG00000005163 ENSBTAG00000008424 ENSBTAG00000010992 ENSBTAG00000011463 ENSBTAG00000020221 ENSBTAG00000020617 ENSBTAG00000021107 ENSBTAG00000005958 ENSBTAG00000017846
Alcohol metabolic process	0.0133841	6	ENSBTAG00000005498 ENSBTAG00000012432 ENSBTAG00000016465 ENSBTAG00000017831 ENSBTAG00000018936 ENSBTAG00000005958
Respiratory system development	0.0133841	5	ENSBTAG00000010992 ENSBTAG00000012761 ENSBTAG00000016465 ENSBTAG00000019498 ENSBTAG00000020221
Regulation of catalytic activity	0.0171124	16	ENSBTAG00000010899 ENSBTAG00000053741 ENSBTAG00000001575 ENSBTAG00000002277 ENSBTAG00000040055 ENSBTAG00000002742 ENSBTAG00000003229 ENSBTAG00000005163 ENSBTAG00000008424 ENSBTAG00000010992 ENSBTAG00000011463 ENSBTAG00000020221 ENSBTAG00000020617 ENSBTAG00000021107 ENSBTAG00000005958 ENSBTAG00000017846
Blood vessel development	0.0232648	8	ENSBTAG00000005958 ENSBTAG00000015582 ENSBTAG00000005163 ENSBTAG00000010992 ENSBTAG00000012761 ENSBTAG00000016465 ENSBTAG00000020221 ENSBTAG00000038141
Positive regulation of epithelial cell migration	0.0232648	4	ENSBTAG00000005958 ENSBTAG00000010992 ENSBTAG00000020221 ENSBTAG00000015582
Tube development	0.0247357	10	ENSBTAG00000005958 ENSBTAG00000015582 ENSBTAG00000005163 ENSBTAG00000010992 ENSBTAG00000012761 ENSBTAG00000016465 ENSBTAG00000019498 ENSBTAG00000020221 ENSBTAG00000038141 ENSBTAG00000050837
Positive regulation of hydrolase activity	0.0247357	8	ENSBTAG00000001575 ENSBTAG00000002742 ENSBTAG00000008424 ENSBTAG00000010992 ENSBTAG00000020221 ENSBTAG00000020617 ENSBTAG00000021107 ENSBTAG00000017846
Vasculature development	0.0257405	8	ENSBTAG00000005958 ENSBTAG00000015582 ENSBTAG00000005163 ENSBTAG00000010992 ENSBTAG00000012761 ENSBTAG00000016465 ENSBTAG00000020221 ENSBTAG00000038141
Planar cell polarity pathway involved in neural tube closure	0.0257405	2	ENSBTAG00000012761 ENSBTAG00000020221
Over-represented pathways of differentially expressed genes between VTM_LG vs. NoVTM_MG groups from caruncular tissue
Functional Category	Enrichment FDR	Genes in list	Genes
Steroid biosynthesis	2.45384e-07	5	ENSBTAG00000012432 ENSBTAG00000003068 ENSBTAG00000016465 ENSBTAG00000005498 ENSBTAG00000018936
Metabolic pathways	0.00293899	14	ENSBTAG00000049685 ENSBTAG00000012432 ENSBTAG00000019218 ENSBTAG00000003901 ENSBTAG00000011839 ENSBTAG00000003068 ENSBTAG00000009646 ENSBTAG00000015582 ENSBTAG00000004075 ENSBTAG00000016465 ENSBTAG00000030674 ENSBTAG00000005498 ENSBTAG00000018905 ENSBTAG00000018936
Terpenoid backbone biosynthesis	0.0336258	2	ENSBTAG00000011839 ENSBTAG00000004075
