# Supplementary material for: Maternal Vitamin and Mineral Supplementation and Rate of Maternal Weight Gain Affects Placental Expression of Energy Metabolism and Transport-Related Genes
Source: Genes (Basel). 2021 Mar 9;12(3):385. doi: 10.3390/genes12030385 (PMC8001966; doi:10.3390/genes12030385)
Supplement: Supplementary file 1 [file genes-12-00385-s001.zip › Supplementary Table S4_Supplementary information related to the differentially expressed genes, biological processes, and pathways from cotyledonary tissue.xlsx]

## Sheet: Description
Maternal Vitamin and Mineral Supplementation and Rate of Maternal Weight Gain Affects Placental Expression of Energy Metabolism and Transport-related Genes
Wellison J. S. Diniz1,*, Lawrence P. Reynolds1, Pawel P. Borowicz1, Alison K. Ward1, Kevin K. Sedivec2, Kacie L. McCarthy3, Cierrah J. Kassetas1, Friederike Baumgaertner1, James D. Kirsch1, Sheri T. Dorsam1, Tammi L. Neville1, J. Chris Forcherio4, Ronald Scott4, Joel S. Caton1 and Carl R. Dahlen1
1Department of Animal Sciences, and Center for Nutrition and Pregnancy, North Dakota State University, Fargo, ND, 58102; w.dasilvadiniz@ndsu.edu (W.J.S.D.); larry.reynolds@ndsu.edu (L.P.R.); pawel.borowicz@ndsu.edu (P.P.B.); alison.ward@ndsu.edu (A.K.W.); cierrah.kassetas@usda.gov (C.J.K.); friederike.baumgrtne@ndsu.edu (F.B.); james.kirsch@ndsu.edu (J.D.K.); sheri.dorsam@ndsu.edu (S.T.D.); tammi…
Data Description
Tab 1.	Differentially expressed genes between VTM_MG vs. NoVTM_LG groups from cotyledonary tissue.
Tab. 2.	Differentially expressed genes between VTM_MG vs. VTM_LG groups from cotyledonary tissue.
Tab. 3.	Differentially expressed genes between VTM_LG vs. NoVTM_LG groups from cotyledonary tissue.
Tab. 4.	Differentially expressed genes between VTM_LG vs. NoVTM_MG groups from cotyledonary tissue.
Tab. 5.	Over-represented biological processes and pathways of differentially expressed genes between VTM_MG vs. NoVTM_LG groups from cotyledonary tissue.
Tab. 6.	Over-represented biological processes of differentially expressed genes between VTM_MG vs. VTM_LG groups from cotyledonary tissue.
Tab. 7.	Over-represented biological processes and pathways of differentially expressed genes between VTM_LG vs. NoVTM_LG groups from cotyledonary tissue.
Tab. 8.	Over-represented biological processes and pathways of differentially expressed genes between VTM_LG vs. NoVTM_MG groups from cotyledonary tissue.

## Sheet: Tab. 1
Differentially expressed genes between VTM_MG vs. NoVTM_LG groups from cotyledonary tissue
Ensembl ID	Ensembl Gene	Status	baseMean	log2FoldChange	lfcSE	stat	pvalue	padj
ENSBTAG00000004556	SLC2A3	Down	11567.5	-0.211958	0.0406001	-5.22062	1.78e-07	0.00086611
ENSBTAG00000017258	ACSL3	Down	1215.21	-0.327568	0.0670073	-4.88855	1.02e-06	0.00164459
ENSBTAG00000024269	TGFBR3	Down	8407.33	-0.307045	0.062472	-4.91492	8.88e-07	0.00164459
ENSBTAG00000001592	INSIG1	Down	4250.99	-0.394127	0.0824521	-4.78007	1.75e-06	0.00170226
ENSBTAG00000010163	SCNN1G	Down	3811.28	-0.451215	0.0938418	-4.80826	1.52e-06	0.00170226
ENSBTAG00000009617	SLC2A1	Down	7387	-0.243942	0.0534762	-4.56169	5.07e-06	0.00410762
ENSBTAG00000040128	FZD4	Down	21981.1	-0.337411	0.076715	-4.39823	1.09e-05	0.0075724
ENSBTAG00000021830	ENPP1	Down	1463.22	-0.382294	0.0887045	-4.30975	1.63e-05	0.00992293
ENSBTAG00000012314	LDLR	Down	2652.91	-0.483704	0.11558	-4.18503	2.85e-05	0.0153585
ENSBTAG00000015436	SLC27A4	Down	1902.99	-0.467139	0.112254	-4.16146	3.16e-05	0.0153585
ENSBTAG00000003553	ZFP36L2	Down	4635.3	-0.286127	0.0748137	-3.82453	0.000131022	0.0458431
ENSBTAG00000009602	TMEM120B	Down	936.289	-0.32994	0.0868821	-3.79756	0.000146126	0.0458431
ENSBTAG00000011823	CLSTN1	Down	10024.8	-0.290397	0.0768174	-3.78036	0.000156604	0.0458431
ENSBTAG00000012365	ANP32A	Up	1561.33	0.169541	0.044891	3.77674	0.000158895	0.0458431
ENSBTAG00000018841	PTPN3	Down	2411.78	-0.217306	0.0575751	-3.7743	0.000160455	0.0458431
ENSBTAG00000032558	TTC7A	Down	3655.32	-0.333444	0.0869323	-3.83567	0.000125222	0.0458431
ENSBTAG00000032719	TFRC	Down	7933.46	-0.360362	0.0929244	-3.87801	0.000105315	0.0458431
ENSBTAG00000002688	ATP1B1	Down	6577.63	-0.360939	0.0974461	-3.70398	0.00021224	0.0542552
ENSBTAG00000022381	TET3	Down	3078.61	-0.494429	0.133136	-3.71372	0.000204237	0.0542552
ENSBTAG00000018181	CCDC8	Up	1431.32	0.363046	0.0987854	3.6751	0.000237755	0.0577387
ENSBTAG00000001776	SIRT2	Down	958.442	-0.231172	0.0637979	-3.62351	0.000290632	0.0580079
ENSBTAG00000002464	PLCH2	Up	1196.74	0.278578	0.0765551	3.63892	0.000273785	0.0580079
ENSBTAG00000007942	TENT4B	Down	2147.19	-0.371715	0.102203	-3.63702	0.000275812	0.0580079
ENSBTAG00000021601	PARD6B	Down	3759.82	-0.281764	0.0771504	-3.65214	0.000260065	0.0580079
ENSBTAG00000047367	CMTR2	Down	1074.51	-0.407837	0.11277	-3.61653	0.000298579	0.0580079
ENSBTAG00000009101	SH2B3	Down	1689.64	-0.374231	0.103775	-3.60618	0.000310735	0.0580476
ENSBTAG00000005482	TMEM135	Down	3764.19	-0.235316	0.0658069	-3.57586	0.000349079	0.0597357
ENSBTAG00000013030	LRRC8A	Down	886.734	-0.204235	0.0570083	-3.58255	0.000340251	0.0597357
ENSBTAG00000021720	MRPL27	Up	1291.64	0.195575	0.0548175	3.56775	0.000360056	0.0597357
ENSBTAG00000052099		Down	1669.47	-0.403845	0.113397	-3.56134	0.000368967	0.0597357
ENSBTAG00000001945	ARG2	Down	1216.43	-0.669681	0.192308	-3.48234	0.000497049	0.0688469
ENSBTAG00000005318	RNF6	Down	1773.25	-0.392236	0.112823	-3.47656	0.00050789	0.0688469
ENSBTAG00000011578	CD44	Down	2305.14	-0.347053	0.0999102	-3.47365	0.000513436	0.0688469
ENSBTAG00000012290	SCNN1B	Down	653.99	-0.493504	0.140982	-3.50048	0.000464423	0.0688469
ENSBTAG00000016640	HEATR3	Down	2840.59	-0.262384	0.0753694	-3.48131	0.000498971	0.0688469
ENSBTAG00000019928	AQP11	Down	8721.04	-0.273983	0.0790045	-3.46794	0.000524467	0.0688469
ENSBTAG00000027676	IL18BP	Down	2150.96	-0.425285	0.122059	-3.48426	0.000493508	0.0688469
ENSBTAG00000010662	LIMK2	Down	2749.03	-0.22948	0.0664165	-3.45517	0.000549946	0.0702918
ENSBTAG00000012857	CNNM2	Down	1221.98	-0.316936	0.0923204	-3.433	0.000596932	0.074341
ENSBTAG00000016338	SPPL3	Down	787.461	-0.207603	0.060619	-3.42472	0.000615437	0.0747295
ENSBTAG00000003901	DNMT3B	Down	7093.97	-0.301651	0.0882619	-3.41768	0.000631578	0.0748189
ENSBTAG00000004787	METRNL	Down	982.948	-0.289506	0.0850234	-3.40502	0.000661596	0.0765088
ENSBTAG00000011628	EGFR	Down	2953.51	-0.23667	0.0698088	-3.39026	0.000698269	0.0788719
ENSBTAG00000004046	DTX4	Up	1107.23	0.305331	0.090909	3.35865	0.000783248	0.0827027
ENSBTAG00000005718	PLIN2	Down	1243.13	-0.394604	0.117412	-3.36085	0.000777023	0.0827027
ENSBTAG00000012251	MTR	Down	1730.93	-0.243263	0.072429	-3.35864	0.000783266	0.0827027
ENSBTAG00000007757	PRPF31	Up	1115.04	0.144837	0.0432804	3.34648	0.000818449	0.0845789
ENSBTAG00000004196	FMNL1	Down	2688.2	-0.338205	0.101545	-3.33061	0.000866559	0.0876849
ENSBTAG00000004896	ABLIM3	Down	957.038	-0.262108	0.0795183	-3.29619	0.000980046	0.0963804
ENSBTAG00000006886	FAM117A	Down	2513.56	-0.289418	0.087896	-3.29273	0.000992181	0.0963804
ENSBTAG00000011024	TXNDC12	Down	3064.5	-0.176658	0.0538258	-3.28203	0.00103064	0.0979631
ENSBTAG00000017527	CRYBG1	Down	1912.08	-0.401778	0.122602	-3.27709	0.00104881	0.0979631
ENSBTAG00000017425	GJB2	Down	10293.9	-0.269829	0.0824884	-3.27111	0.00107127	0.0981725

## Sheet: Tab. 2
Differentially expressed genes between VTM_MG vs. VTM_LG groups from cotyledonary tissue
Ensembl ID	Ensembl Gene	Status	baseMean	log2FoldChange	lfcSE	stat	pvalue	padj
ENSBTAG00000014676	SHROOM1	Down	355.391	-0.466984	0.0901775	-5.1785	2.23679e-07	0.00286198
ENSBTAG00000001658	AKR1D1	Down	201.845	-2.0284	0.457394	-4.4347	9.22023e-06	0.0393243
ENSBTAG00000022294	FADS1	Down	602.546	-0.588515	0.132313	-4.44791	8.67109e-06	0.0393243
ENSBTAG00000000944	LPCAT1	Up	2545.86	0.460003	0.113298	4.06011	4.90495e-05	0.092445
ENSBTAG00000009294	DEGS2	Up	22.2241	1.28185	0.314551	4.07516	4.59832e-05	0.092445
ENSBTAG00000026400		Up	52.5959	1.42057	0.353234	4.02161	5.78007e-05	0.092445
ENSBTAG00000046324		Down	327.841	-0.636161	0.157289	-4.04454	5.24257e-05	0.092445
ENSBTAG00000050161		Down	21.4899	-2.26574	0.547258	-4.14017	3.47044e-05	0.092445

## Sheet: Tab. 3
Differentially expressed genes between VTM_LG vs. NoVTM_LG groups from cotyledonary tissue
Ensembl ID	Ensembl Gene	Status	baseMean	log2FoldChange	lfcSE	stat	pvalue	padj
ENSBTAG00000005318	RNF6	Down	1773.25	-0.588359	0.133603	-4.40379	1.06375e-05	0.0254964
ENSBTAG00000020595	KCTD20	Down	3862.24	-0.455528	0.0984611	-4.62647	3.71942e-06	0.0254964
ENSBTAG00000024269	TGFBR3	Down	8407.33	-0.323709	0.0739128	-4.37961	1.18892e-05	0.0254964
ENSBTAG00000032558	TTC7A	Down	3655.32	-0.455377	0.102918	-4.42465	9.66009e-06	0.0254964
ENSBTAG00000000944	LPCAT1	Down	2545.86	-0.492514	0.116726	-4.21941	2.44938e-05	0.0262635
ENSBTAG00000001592	INSIG1	Down	4250.99	-0.412397	0.0976381	-4.22373	2.40296e-05	0.0262635
ENSBTAG00000001658	AKR1D1	Up	201.845	1.99415	0.468654	4.25505	2.09007e-05	0.0262635
ENSBTAG00000039943	NARS2	Up	232.917	0.411322	0.0969422	4.24296	2.20594e-05	0.0262635
ENSBTAG00000003553	ZFP36L2	Down	4635.3	-0.362715	0.0885739	-4.09506	4.22063e-05	0.0329998
ENSBTAG00000004896	ABLIM3	Down	957.038	-0.381989	0.0941887	-4.05557	5.00114e-05	0.0329998
ENSBTAG00000010163	SCNN1G	Down	3811.28	-0.450797	0.11105	-4.0594	4.91983e-05	0.0329998
ENSBTAG00000011011	SSH2	Down	398.181	-0.404312	0.0996476	-4.05741	4.9619e-05	0.0329998
ENSBTAG00000022381	TET3	Down	3078.61	-0.65039	0.157587	-4.12717	3.67257e-05	0.0329998
ENSBTAG00000000974	IARS1	Up	925.713	0.30542	0.0772798	3.95213	7.74583e-05	0.0398296
ENSBTAG00000002136	FCHO1	Down	537.713	-0.472187	0.119828	-3.94053	8.13016e-05	0.0398296
ENSBTAG00000008074	C1QTNF6	Down	282.485	-0.437157	0.11113	-3.93374	8.36337e-05	0.0398296
ENSBTAG00000017077	CTSV	Down	965.48	-1.15038	0.291597	-3.94511	7.97642e-05	0.0398296
ENSBTAG00000019810	AARS1	Up	1160.62	0.248646	0.0634155	3.92089	8.82214e-05	0.0398296
ENSBTAG00000052771		Down	1886.86	-0.652705	0.165628	-3.94079	8.12124e-05	0.0398296
ENSBTAG00000000451	TMEM126A	Up	436.396	0.288795	0.0751242	3.84423	0.00012093	0.042245
ENSBTAG00000001776	SIRT2	Down	958.442	-0.294279	0.0758423	-3.88014	0.000104397	0.042245
ENSBTAG00000006609	ERRFI1	Down	3213.6	-0.392901	0.102322	-3.83983	0.00012312	0.042245
ENSBTAG00000011628	EGFR	Down	2953.51	-0.31876	0.0825455	-3.86163	0.000112632	0.042245
ENSBTAG00000012803	SRP19	Up	880.63	0.265233	0.068709	3.86024	0.000113277	0.042245
ENSBTAG00000018972	GARS1	Up	2050.55	0.254701	0.0656927	3.87716	0.000105681	0.042245
ENSBTAG00000017626	GFPT1	Up	454.317	0.433979	0.114335	3.79568	0.000147241	0.0485784
ENSBTAG00000048856	C16H1orf115	Up	827.673	0.352483	0.09319	3.78241	0.000155318	0.0493451
ENSBTAG00000004190	ARHGAP29	Down	5011.98	-0.333037	0.0887067	-3.75437	0.00017378	0.0532389
ENSBTAG00000006886	FAM117A	Down	2513.56	-0.383034	0.104	-3.68301	0.000230494	0.0681784
ENSBTAG00000004556	SLC2A3	Down	11567.5	-0.174233	0.0480424	-3.62665	0.000287122	0.0773822
ENSBTAG00000008111	ESYT3	Down	468.607	-0.602645	0.166014	-3.63008	0.000283332	0.0773822
ENSBTAG00000055145		Up	2074.09	0.195982	0.0540602	3.62526	0.000288672	0.0773822
ENSBTAG00000003901	DNMT3B	Down	7093.97	-0.377865	0.104489	-3.61631	0.00029883	0.0776776
ENSBTAG00000017019	PRKDC	Up	554.673	0.523699	0.145504	3.59921	0.000319181	0.0805275
ENSBTAG00000011543	PDCD1	Down	5505.91	-0.354559	0.0992092	-3.57386	0.000351763	0.0862121
ENSBTAG00000004805	ITFG1	Up	1415.9	0.257954	0.0731681	3.5255	0.00042269	0.0954992
ENSBTAG00000007382	SCAPER	Up	337.84	0.277682	0.0786763	3.52943	0.00041646	0.0954992
ENSBTAG00000011363	EVI5	Down	1296.42	-0.351618	0.0997422	-3.52527	0.000423055	0.0954992
ENSBTAG00000011823	CLSTN1	Down	10024.8	-0.319209	0.0909351	-3.51029	0.000447614	0.09747
ENSBTAG00000021945	NID2	Down	1924.46	-0.54317	0.154916	-3.50622	0.000454512	0.09747
ENSBTAG00000040575	KCTD5	Down	896.155	-0.371152	0.106218	-3.49424	0.000475417	0.0994665
ENSBTAG00000003758	TKT	Down	23885.5	-0.335284	0.0961423	-3.48737	0.00048779	0.0996253

## Sheet: Tab. 4
Differentially expressed genes between VTM_LG vs. NoVTM_MG groups from cotyledonary tissue
Ensembl ID	Ensembl Gene	Status	baseMean	log2FoldChange	lfcSE	stat	pvalue	padj
ENSBTAG00000039036	PAG18	Up	3999.26	0.654203	0.135054	4.84403	1.27235e-06	0.00460208
ENSBTAG00000002191	RRP12	Up	1783.64	0.248752	0.0596373	4.17108	3.03161e-05	0.0272923
ENSBTAG00000008634	WBP2	Up	5656.02	0.267489	0.0649093	4.12097	3.77278e-05	0.0272923
ENSBTAG00000011224	CITED2	Up	7287.64	0.260483	0.0623074	4.18061	2.90733e-05	0.0272923
ENSBTAG00000020595	KCTD20	Down	3862.24	-0.442158	0.103062	-4.29021	1.78502e-05	0.0272923
ENSBTAG00000021416	PRXL2A	Up	4390.47	0.723614	0.189545	3.81763	0.000134739	0.0747868
ENSBTAG00000032558	TTC7A	Down	3655.32	-0.409407	0.107741	-3.79993	0.000144735	0.0747868
ENSBTAG00000000081	CERT1	Down	2479.71	-0.444379	0.120977	-3.67324	0.000239496	0.0866258
ENSBTAG00000005246	DIP2B	Down	2737.32	-0.300165	0.0809936	-3.70604	0.000210527	0.0866258
ENSBTAG00000052771		Down	1886.86	-0.63967	0.173341	-3.69024	0.000224042	0.0866258
ENSBTAG00000010582	BRD3	Down	3965.84	-0.483881	0.133639	-3.6208	0.000293698	0.0965731

## Sheet: Tab. 5
Over-represented biological processes of differentially expressed genes between VTM_MG vs. NoVTM_LG groups from cotyledonary tissue.
Functional Category	Enrichment FDR	Genes in list	Genes
Homeostatic process	2.19086e-06	18	ENSBTAG00000002464 ENSBTAG00000002688 ENSBTAG00000001592 ENSBTAG00000010163 ENSBTAG00000004787 ENSBTAG00000011024 ENSBTAG00000012290 ENSBTAG00000012314 ENSBTAG00000013030 ENSBTAG00000016338 ENSBTAG00000018841 ENSBTAG00000019928 ENSBTAG00000021830 ENSBTAG00000032558 ENSBTAG00000032719 ENSBTAG00000009101 ENSBTAG00000007942 ENSBTAG00000012857
Chemical homeostasis	3.63657e-06	14	ENSBTAG00000002464 ENSBTAG00000002688 ENSBTAG00000001592 ENSBTAG00000010163 ENSBTAG00000012290 ENSBTAG00000012314 ENSBTAG00000016338 ENSBTAG00000018841 ENSBTAG00000019928 ENSBTAG00000021830 ENSBTAG00000032558 ENSBTAG00000032719 ENSBTAG00000007942 ENSBTAG00000012857
Regulation of biological quality	7.28015e-06	24	ENSBTAG00000002464 ENSBTAG00000002688 ENSBTAG00000003553 ENSBTAG00000011823 ENSBTAG00000001592 ENSBTAG00000010163 ENSBTAG00000004196 ENSBTAG00000004787 ENSBTAG00000005718 ENSBTAG00000011024 ENSBTAG00000012290 ENSBTAG00000012314 ENSBTAG00000013030 ENSBTAG00000016338 ENSBTAG00000018841 ENSBTAG00000019928 ENSBTAG00000021830 ENSBTAG00000032558 ENSBTAG00000032719 ENSBTAG00000040128 ENSBTAG00000009101 …
Ion homeostasis	2.81361e-05	11	ENSBTAG00000002464 ENSBTAG00000002688 ENSBTAG00000010163 ENSBTAG00000012290 ENSBTAG00000016338 ENSBTAG00000018841 ENSBTAG00000019928 ENSBTAG00000021830 ENSBTAG00000032558 ENSBTAG00000032719 ENSBTAG00000012857
Inorganic ion homeostasis	9.40401e-05	10	ENSBTAG00000002464 ENSBTAG00000002688 ENSBTAG00000010163 ENSBTAG00000012290 ENSBTAG00000016338 ENSBTAG00000019928 ENSBTAG00000021830 ENSBTAG00000032558 ENSBTAG00000032719 ENSBTAG00000012857
Negative regulation of fat cell differentiation	0.000272536	4	ENSBTAG00000021830 ENSBTAG00000001592 ENSBTAG00000001776 ENSBTAG00000003553
Ion transport	0.000385391	14	ENSBTAG00000002464 ENSBTAG00000002688 ENSBTAG00000013030 ENSBTAG00000015436 ENSBTAG00000021830 ENSBTAG00000010163 ENSBTAG00000012857 ENSBTAG00000005718 ENSBTAG00000009617 ENSBTAG00000012290 ENSBTAG00000012314 ENSBTAG00000017258 ENSBTAG00000018841 ENSBTAG00000032719
Regulation of fat cell differentiation	0.000412619	5	ENSBTAG00000021830 ENSBTAG00000001592 ENSBTAG00000001776 ENSBTAG00000003553 ENSBTAG00000004787
Cation homeostasis	0.000412619	9	ENSBTAG00000002464 ENSBTAG00000002688 ENSBTAG00000010163 ENSBTAG00000012290 ENSBTAG00000016338 ENSBTAG00000019928 ENSBTAG00000032558 ENSBTAG00000032719 ENSBTAG00000012857
Transport	0.000439334	23	ENSBTAG00000002464 ENSBTAG00000002688 ENSBTAG00000012365 ENSBTAG00000013030 ENSBTAG00000015436 ENSBTAG00000016640 ENSBTAG00000021830 ENSBTAG00000001592 ENSBTAG00000010163 ENSBTAG00000012857 ENSBTAG00000001945 ENSBTAG00000004556 ENSBTAG00000005718 ENSBTAG00000009617 ENSBTAG00000011823 ENSBTAG00000012290 ENSBTAG00000012314 ENSBTAG00000017258 ENSBTAG00000017425 ENSBTAG00000018841 ENSBTAG00000019928 …
Fat cell differentiation	0.000439334	6	ENSBTAG00000009602 ENSBTAG00000021830 ENSBTAG00000001592 ENSBTAG00000001776 ENSBTAG00000003553 ENSBTAG00000004787
Establishment of localization	0.000649491	23	ENSBTAG00000002464 ENSBTAG00000002688 ENSBTAG00000012365 ENSBTAG00000013030 ENSBTAG00000015436 ENSBTAG00000016640 ENSBTAG00000021830 ENSBTAG00000001592 ENSBTAG00000010163 ENSBTAG00000012857 ENSBTAG00000001945 ENSBTAG00000004556 ENSBTAG00000005718 ENSBTAG00000009617 ENSBTAG00000011823 ENSBTAG00000012290 ENSBTAG00000012314 ENSBTAG00000017258 ENSBTAG00000017425 ENSBTAG00000018841 ENSBTAG00000019928 …
Metal ion homeostasis	0.00100631	8	ENSBTAG00000002464 ENSBTAG00000002688 ENSBTAG00000010163 ENSBTAG00000012290 ENSBTAG00000016338 ENSBTAG00000032558 ENSBTAG00000032719 ENSBTAG00000012857
Response to caloric restriction	0.00100631	2	ENSBTAG00000001776 ENSBTAG00000012314
Negative regulation of defense response to bacterium	0.00170301	2	ENSBTAG00000001776 ENSBTAG00000001945
Cellular homeostasis	0.00170301	9	ENSBTAG00000002464 ENSBTAG00000002688 ENSBTAG00000011024 ENSBTAG00000013030 ENSBTAG00000016338 ENSBTAG00000019928 ENSBTAG00000021830 ENSBTAG00000032558 ENSBTAG00000032719
Regulation of developmental process	0.00170301	15	ENSBTAG00000011823 ENSBTAG00000021830 ENSBTAG00000001592 ENSBTAG00000001776 ENSBTAG00000001945 ENSBTAG00000003553 ENSBTAG00000004196 ENSBTAG00000004787 ENSBTAG00000005482 ENSBTAG00000011578 ENSBTAG00000012314 ENSBTAG00000032719 ENSBTAG00000040128 ENSBTAG00000005318 ENSBTAG00000011628
Sodium ion homeostasis	0.00179476	3	ENSBTAG00000002688 ENSBTAG00000010163 ENSBTAG00000012290
Organic substance catabolic process	0.00354324	13	ENSBTAG00000001945 ENSBTAG00000003553 ENSBTAG00000007942 ENSBTAG00000015436 ENSBTAG00000021830 ENSBTAG00000022381 ENSBTAG00000005318 ENSBTAG00000011628 ENSBTAG00000001776 ENSBTAG00000002464 ENSBTAG00000011578 ENSBTAG00000012314 ENSBTAG00000018841
Phosphorus metabolic process	0.00354324	17	ENSBTAG00000002464 ENSBTAG00000018181 ENSBTAG00000021830 ENSBTAG00000032558 ENSBTAG00000011628 ENSBTAG00000001776 ENSBTAG00000002688 ENSBTAG00000003553 ENSBTAG00000010662 ENSBTAG00000011578 ENSBTAG00000012314 ENSBTAG00000016338 ENSBTAG00000017258 ENSBTAG00000018841 ENSBTAG00000040128 ENSBTAG00000009101 ENSBTAG00000024269
Phosphate-containing compound metabolic process	0.00354324	17	ENSBTAG00000002464 ENSBTAG00000018181 ENSBTAG00000021830 ENSBTAG00000032558 ENSBTAG00000011628 ENSBTAG00000001776 ENSBTAG00000002688 ENSBTAG00000003553 ENSBTAG00000010662 ENSBTAG00000011578 ENSBTAG00000012314 ENSBTAG00000016338 ENSBTAG00000017258 ENSBTAG00000018841 ENSBTAG00000040128 ENSBTAG00000009101 ENSBTAG00000024269
Lipid localization	0.00354324	6	ENSBTAG00000015436 ENSBTAG00000005718 ENSBTAG00000012314 ENSBTAG00000017258 ENSBTAG00000021830 ENSBTAG00000040128
Developmental process	0.00354324	23	ENSBTAG00000009602 ENSBTAG00000011628 ENSBTAG00000011823 ENSBTAG00000021830 ENSBTAG00000040128 ENSBTAG00000001592 ENSBTAG00000009101 ENSBTAG00000024269 ENSBTAG00000001776 ENSBTAG00000001945 ENSBTAG00000003553 ENSBTAG00000004196 ENSBTAG00000004787 ENSBTAG00000005482 ENSBTAG00000011578 ENSBTAG00000012314 ENSBTAG00000015436 ENSBTAG00000019928 ENSBTAG00000032558 ENSBTAG00000032719 ENSBTAG00000005318 …
Regulation of cellular component organization	0.00354324	14	ENSBTAG00000011823 ENSBTAG00000018181 ENSBTAG00000011628 ENSBTAG00000001776 ENSBTAG00000004196 ENSBTAG00000005482 ENSBTAG00000011578 ENSBTAG00000012314 ENSBTAG00000021830 ENSBTAG00000040128 ENSBTAG00000001592 ENSBTAG00000003901 ENSBTAG00000005318 ENSBTAG00000007942
Monovalent inorganic cation homeostasis	0.00354324	4	ENSBTAG00000002688 ENSBTAG00000010163 ENSBTAG00000012290 ENSBTAG00000019928
Regulation of response to stress	0.00354324	10	ENSBTAG00000001592 ENSBTAG00000011628 ENSBTAG00000001776 ENSBTAG00000001945 ENSBTAG00000004787 ENSBTAG00000011024 ENSBTAG00000011578 ENSBTAG00000012314 ENSBTAG00000040128 ENSBTAG00000009101
Sodium ion transmembrane transport	0.00387908	4	ENSBTAG00000002688 ENSBTAG00000010163 ENSBTAG00000012290 ENSBTAG00000018841
Cellular ion homeostasis	0.00408942	7	ENSBTAG00000002464 ENSBTAG00000002688 ENSBTAG00000016338 ENSBTAG00000019928 ENSBTAG00000021830 ENSBTAG00000032558 ENSBTAG00000032719
Anion transport	0.00442724	7	ENSBTAG00000013030 ENSBTAG00000015436 ENSBTAG00000021830 ENSBTAG00000005718 ENSBTAG00000009617 ENSBTAG00000012314 ENSBTAG00000017258
Negative regulation of protein metabolic process	0.00502632	9	ENSBTAG00000003553 ENSBTAG00000011628 ENSBTAG00000001776 ENSBTAG00000011578 ENSBTAG00000012314 ENSBTAG00000018841 ENSBTAG00000021830 ENSBTAG00000003901 ENSBTAG00000009101
Over-represented pathways of differentially expressed genes between VTM_MG vs. NoVTM_LG groups from cotyledonary tissue
Functional Category	Enrichment FDR	Genes in list	Genes
Aldosterone-regulated sodium reabsorption	0.0026328	3	ENSBTAG00000002688 ENSBTAG00000012290 ENSBTAG00000010163
PPAR signaling pathway	0.00806954	3	ENSBTAG00000017258 ENSBTAG00000005718 ENSBTAG00000015436
Bile secretion	0.00806954	3	ENSBTAG00000012314 ENSBTAG00000009617 ENSBTAG00000002688
HIF-1 signaling pathway	0.0115362	3	ENSBTAG00000009617 ENSBTAG00000011628 ENSBTAG00000032719
Endocytosis	0.0150875	4	ENSBTAG00000012314 ENSBTAG00000011628 ENSBTAG00000032719 ENSBTAG00000021601
Cysteine and methionine metabolism	0.0217031	2	ENSBTAG00000012251 ENSBTAG00000003901
Cushing syndrome	0.0217031	3	ENSBTAG00000012314 ENSBTAG00000011628 ENSBTAG00000040128
MicroRNAs in cancer	0.0217031	3	ENSBTAG00000011578 ENSBTAG00000003901 ENSBTAG00000011628
Axon guidance	0.0270584	3	ENSBTAG00000010662 ENSBTAG00000021601 ENSBTAG00000004896
Central carbon metabolism in cancer	0.0270584	2	ENSBTAG00000009617 ENSBTAG00000011628
Biosynthesis of amino acids	0.0273989	2	ENSBTAG00000012251 ENSBTAG00000001945
Taste transduction	0.0273989	2	ENSBTAG00000012290 ENSBTAG00000010163
Adipocytokine signaling pathway	0.0273989	2	ENSBTAG00000017258 ENSBTAG00000009617
Proteoglycans in cancer	0.0273989	3	ENSBTAG00000011578 ENSBTAG00000011628 ENSBTAG00000040128
Insulin secretion	0.0334754	2	ENSBTAG00000009617 ENSBTAG00000002688
Aldosterone synthesis and secretion	0.0388517	2	ENSBTAG00000012314 ENSBTAG00000002688
Hematopoietic cell lineage	0.0426391	2	ENSBTAG00000011578 ENSBTAG00000032719
Thyroid hormone signaling pathway	0.0446704	2	ENSBTAG00000009617 ENSBTAG00000002688
Insulin resistance	0.0446704	2	ENSBTAG00000009617 ENSBTAG00000015436

## Sheet: Tab. 6
Over-represented biological processes of differentially expressed genes between VTM_MG vs. VTM_LG groups from cotyledonary tissue
Functional Category	Enrichment FDR	Genes in list	Genes
Lipid metabolic process	0.0033195	4	ENSBTAG00000001658 ENSBTAG00000009294 ENSBTAG00000000944 ENSBTAG00000022294
Lipid biosynthetic process	0.0033195	3	ENSBTAG00000009294 ENSBTAG00000000944 ENSBTAG00000001658
Ammonium ion metabolic process	0.00612277	2	ENSBTAG00000000944 ENSBTAG00000009294
Alcohol metabolic process	0.0122527	2	ENSBTAG00000001658 ENSBTAG00000009294
Oxidation-reduction process	0.0122527	3	ENSBTAG00000001658 ENSBTAG00000009294 ENSBTAG00000022294
Organic hydroxy compound metabolic process	0.0212972	2	ENSBTAG00000001658 ENSBTAG00000009294

## Sheet: Tab. 7
Over-represented biological processes of differentially expressed genes between VTM_LG vs. NoVTM_LG groups from cotyledonary tissue
Functional Category	Enrichment FDR	Genes in list	Genes
TRNA aminoacylation for protein translation	0.000295181	4	ENSBTAG00000000974 ENSBTAG00000018972 ENSBTAG00000019810 ENSBTAG00000039943
Amino acid activation	0.000295181	4	ENSBTAG00000000974 ENSBTAG00000018972 ENSBTAG00000019810 ENSBTAG00000039943
TRNA aminoacylation	0.000295181	4	ENSBTAG00000000974 ENSBTAG00000018972 ENSBTAG00000019810 ENSBTAG00000039943
Negative regulation of fat cell differentiation	0.00648921	3	ENSBTAG00000001592 ENSBTAG00000001776 ENSBTAG00000003553
TRNA metabolic process	0.0217893	4	ENSBTAG00000000974 ENSBTAG00000018972 ENSBTAG00000019810 ENSBTAG00000039943
Aminoacyl-tRNA metabolism involved in translational fidelity	0.0217893	2	ENSBTAG00000000974 ENSBTAG00000019810
Cellular response to organic cyclic compound	0.0327413	5	ENSBTAG00000005318 ENSBTAG00000001592 ENSBTAG00000011628 ENSBTAG00000001776 ENSBTAG00000003553
Regulation of translational fidelity	0.0330483	2	ENSBTAG00000019810 ENSBTAG00000000974
Phosphorus metabolic process	0.0440969	13	ENSBTAG00000017626 ENSBTAG00000032558 ENSBTAG00000011628 ENSBTAG00000000944 ENSBTAG00000001776 ENSBTAG00000003553 ENSBTAG00000003758 ENSBTAG00000006609 ENSBTAG00000011011 ENSBTAG00000017019 ENSBTAG00000018972 ENSBTAG00000020595 ENSBTAG00000024269
Phosphate-containing compound metabolic process	0.0440969	13	ENSBTAG00000017626 ENSBTAG00000032558 ENSBTAG00000011628 ENSBTAG00000000944 ENSBTAG00000001776 ENSBTAG00000003553 ENSBTAG00000003758 ENSBTAG00000006609 ENSBTAG00000011011 ENSBTAG00000017019 ENSBTAG00000018972 ENSBTAG00000020595 ENSBTAG00000024269
Regulation of fat cell differentiation	0.0440969	3	ENSBTAG00000001592 ENSBTAG00000001776 ENSBTAG00000003553
Cellular amino acid metabolic process	0.048025	4	ENSBTAG00000000974 ENSBTAG00000018972 ENSBTAG00000019810 ENSBTAG00000039943
Over-represented pathways of differentially expressed genes between VTM_LG vs. NoVTM_LG groups from cotyledonary tissue
Functional Category	Enrichment FDR	Genes in list	Genes
Aminoacyl-tRNA biosynthesis	9.06405e-06	4	ENSBTAG00000018972 ENSBTAG00000039943 ENSBTAG00000000974 ENSBTAG00000019810

## Sheet: Tab. 8
Over-represented biological processes of differentially expressed genes between VTM_LG vs. NoVTM_MG groups from cotyledonary tissue
Functional Category	Enrichment FDR	Genes in list	Genes
Response to estrogen	0.0129301	2	ENSBTAG00000008634 ENSBTAG00000011224
